# Supplementary material for: Oscillatory dynamics of an electrically driven dissipative structure
Source: PLoS One. 2019 May 29;14(5):e0217305. doi: 10.1371/journal.pone.0217305 (PMC6541375; doi:10.1371/journal.pone.0217305)
Supplement: S1 File — This file contains the equations constituting the Charge Depletion Model reviewed in this manuscript. (M) [file pone.0217305.s001.m]

% charge depletfion model for ESofi
% B. Kay 2/15/2016 et seq.
% B. De Bari 12/2016 et seq. 

function [dydt] = charge_depletion_new(~,y,noise_func,x,c1,c2,sigma,cmax_x,b,mu,mmax_x, q)
% this function computes the charge-distribution at each time-step, as well
% as the position and velocity of the bead, and the current. 
% y: initial distribution of charges
% noise_func: vector with values of noise to be added to force function
% x: vector of points contained in the 1-D space over which model runs
% the following parameters determine the charge-distribution and current.
% c1: conductance of bead
% c2: denominatory parameter to prevent diving by zero
% sigma: rate of saturation of charge 
% cmax_x: steady-state level of charge over x
% b: damping parameter on bead
% mu: dipole moment of bead
% q: charge carried by bead
% mmax_x: magnetic force over x


nx = length(x);
dydt = zeros(nx+3,1);

%Update charge distribution
for ii = 1:nx
    dydt(ii) = -c1*y(ii)/((x(ii)-y(nx+1))^2 + c2) + sigma*(cmax_x(ii)-y(ii));
end

%update current drawn by bead
current = zeros(nx,1);
for jj = 1:nx
current(jj) = -c1*y(jj)/((x(jj)-y(nx+1))^2 + c2);
end


% Compute field gradient at the current location of the bead.
% the field is calculated at the bead, and directly to the right and left
% of the bead. field gradient is difference between field to right and left.

i1 = (find(x < (y(nx+1)),1,'last')); % index to left of bead
i2 = (find(x > (y(nx+1)),1,'first')); % index to right of bead
if isempty(i1) == 1 % if bead is pushed beyond left edge
    i1 = 1;
elseif isempty(i2) == 1 % if bead is pushed beyond right edge
i2 = nx; 
end

% vectors to be populated with coloumb forces on bead due to charge at each
% location in x
E_r = zeros(nx,1); % right of bead
E_l = zeros(nx,1); % left of bead
Ef_b = zeros(nx,1); % at bead

for k = 1:nx
    si = x(i1)- x(k);
    if (si == 0)
        E_r(k) = 0;
    end
    E_r(k) = (1/(4*pi))*y(k)/((si)^2 + c2); 
    if (x(k) > x(i1))
        E_r(k) = -E_r(k); %essentially unit vector - points force in direction of location being evaluated
    end
end
Ef_r = sum(E_r); %field influence at point adjacent to bead, according to Coulomb force

for k = 1:nx
    si = x(i2)-x(k);
    if (si == 0)
        E_l(k) = 0;
    end
    E_l(k) = (1/(4*pi))*y(k)/((si)^2 + c2);
    if (x(k) > x(i2))
        E_l(k) = -E_l(k);
    end
end
Ef_l = sum(E_l);

for k = 1:nx
    si = x(k)-y(nx+1);
    if (si == 0)
        Ef_b(k) = 0;
    end
    Ef_b(k) = (1/(4*pi))*y(k)/(si^2 + c2);
    if (x(k) > y(nx+1))
        Ef_b(k) = -Ef_b(k);
    end
end
E_b = sum(Ef_b(1:end));

Eg_r = Ef_r - E_b;
Eg_l = E_b - Ef_l;

E_gradient = (Eg_r + Eg_l)/2;

dedx = mu*E_gradient; %product of dipole moment of bead and field gradient at bead

global mp ton toff iter mon moff;
% mp: position of magnet in x
% ton: time magnet turns on
% toff: time magnet turns off
% iter: integration step
% mon: magnet strength when on
% moff: magnet strength when off (typically 0). 

%sets up magnet force. force is inversely proportional to distance from the
%magnet, and attracts the bead

% modifies magnet force for when magnet is on and off
if (ton < toff)
    if (iter < toff)
        m = mon;
    elseif (iter >= toff)
        m = moff;
    end
end
if (ton > toff)
    if (iter < ton)
        m = moff;
    elseif (iter > ton)
        m = mon;
    end
end

ib = i1+1;
im = find(x < mp, 1, 'last');
if ib > im
    mf = -m*mmax_x(ib);
elseif ib < im
    mf = m*mmax_x(ib);
elseif ib == im
    mf = 0;
end

%Update position, velocity of bead, current
dydt(nx+1) = y(nx+2);
dydt(nx+2) = -b*y(nx+2) + dedx + noise_func + q*E_b + mf; 
dydt(nx+3) = sum(current);
