# Supplementary material for: Oscillatory dynamics of an electrically driven dissipative structure
Source: PLoS One. 2019 May 29;14(5):e0217305. doi: 10.1371/journal.pone.0217305 (PMC6541375; doi:10.1371/journal.pone.0217305)
Supplement: S3 File — This file contains a Runge-Kutta integrator used to simulate the Charge Depletion Model. (M) [file pone.0217305.s003.m]

function [t,y] = rk4(ode,t0,tfinal,y0,h,time_funcs,varargin)
%RK4 B. Kay's 4th order fixed-step Runge-Kutta integrator
%function [t,y] = rk4(ode,t0,tfinal,y0,h,time_funcs,varargin)
%
%Inputs:
% ode: handle to ode file (e.g. @rtheta_dyn)
% t0 - initial time
% tfinal - final time
% y0 - initial state (scalar or vector)
% h - integration time-step
% time_funcs - explicit function(s) of time, in a column or columns
%  i.e., value(s) at each time-step (e.g., noise); must be the right length!
%  If empty, not passed to ode
% varargin [OPTIONAL]: parameters in a vector to pass to the ode file
% or as a list of variables after time_funcs
%Outputs:
% t - time vector
% y - state matrix, one column for each state variable
%
%Example calling functions and corresponding ode files:
% isochrons_rtheta.m, no time_funcs (ode file = rtheta_dyn.m)
% coupled_met_bat.m, has time_funcs = noise (ode file = coupled_met.m)
%
% Backwards integration is OK, just make t0 > tfinal
%
%Should work for any order; often faster than ode45 in fixed-step mode.
%Note that ode45 gives weird stuff when used in its default configuration,
%which is not fixed-step.  See ode45_fixedss_options.m for how to use that
%in fixed-step mode.
%
%B. Kay 10/16/2003 et seq.
%B. De Bari 12/2016 et seq.
%Set up the time vector:
h = abs(h);
if tfinal < t0
    h = -h;
end
t = (t0:h:tfinal)';
npts = size(t,1);

if nargin < 6
    time_funcs = [];
end

if ~isempty(time_funcs)
    if npts ~= size(time_funcs,1)
        fprintf('\nNumber of time steps (%d) does not equal number of rows in time_funcs (%d)\n',npts,size(time_funcs,1));
        y = [];
        return
    end
end

%Allocate memory
if size(y0,1) == 1
    y0 = y0';
end
neqs = size(y0,1);
y = zeros(npts,neqs);

y(1,:) = y0';
global iter;
if isempty(time_funcs)
    for iter = 2:npts
        k1 = h*(feval(ode,t(iter-1),y(iter-1,:),varargin{:}))';
        k2 = h*(feval(ode,t(iter-1)+h/2,y(iter-1,:)+k1/2,varargin{:}))';
        k3 = h*(feval(ode,t(iter-1)+h/2,y(iter-1,:)+k2/2,varargin{:}))';
        k4 = h*(feval(ode,t(iter-1)+h,y(iter-1,:)+k3,varargin{:}))';
        y(iter,:) = y(iter-1,:)+(k1+2*k2+2*k3+k4)/6;
    end
else
    for iter = 2:npts
        k1 = h*(feval(ode,t(iter-1),y(iter-1,:),time_funcs(iter-1,:),varargin{:}))';
        k2 = h*(feval(ode,t(iter-1)+h/2,y(iter-1,:)+k1/2,time_funcs(iter-1,:),varargin{:}))';
        k3 = h*(feval(ode,t(iter-1)+h/2,y(iter-1,:)+k2/2,time_funcs(iter-1,:),varargin{:}))';
        k4 = h*(feval(ode,t(iter-1)+h,y(iter-1,:)+k3,time_funcs(iter-1,:),varargin{:}))';
        y(iter,:) = y(iter-1,:)+(k1+2*k2+2*k3+k4)/6;
    end
end

return
