# Supplementary material for: Oscillatory dynamics of an electrically driven dissipative structure
Source: PLoS One. 2019 May 29;14(5):e0217305. doi: 10.1371/journal.pone.0217305 (PMC6541375; doi:10.1371/journal.pone.0217305)
Supplement: S1 Dataset — This file is a dataset containing the raw current and position values for the E-SOFI system reported herein. (CSV) [file pone.0217305.s004.csv]

time_seconds	bead_displacement_mm	current_microamps
0.2	25.5235259342041	2.09404330071289e-05
0.4	25.654545953947	2.09373911264057e-05
0.6	25.4983648737251	2.09252236035137e-05
0.8	25.453899860894	2.09313073649595e-05
1	25.4287684723202	2.09282654842366e-05
1.2	25.1720821604396	2.09465167685757e-05
1.4	25.1881734795931	2.09738936950911e-05
1.6	25.1609129398902	2.09738936950911e-05
1.8	25.1597707070913	2.09799774565401e-05
2	25.1113271928163	2.09891030987144e-05
2.2	25.1966159245453	2.09830193372648e-05
2.4	25.1047337029819	2.09921449794394e-05
2.6	25.0768386999713	2.09921449794394e-05
2.8	24.9705192532139	2.10286475481472e-05
3	24.9620319201861	2.10043125023403e-05
3.2	24.874065558598	2.09769355758156e-05
3.4	24.7817229084215	2.09860612179896e-05
3.6	24.510134273565	2.09647680529184e-05
3.8	24.2350044696518	2.09738936950911e-05
4	24.0237727492453	2.09708518143668e-05
4.2	23.7962501958033	2.10377731903266e-05
4.4	23.4981642449694	2.10377731903266e-05
4.6	23.1520212948216	2.10195219059689e-05
4.8	22.8146330033023	2.09647680529184e-05
5	22.6360666049301	2.09951868601645e-05
5.2	22.3744731445454	2.10134381445171e-05
5.4	22.108914664934	2.09799774565401e-05
5.6	22.1898841235456	2.09860612179896e-05
5.8	21.620789103669	2.09891030987144e-05
6	21.3821276581979	2.09647680529184e-05
6.2	20.8767484791435	2.09586842914704e-05
6.4	20.8460526017362	2.09678099336425e-05
6.6	20.0262939468583	2.09495586492992e-05
6.8	19.9081868928735	2.09556424107466e-05
7	19.6596658311851	2.09495586492992e-05
7.2	19.6004261671104	2.09921449794394e-05
7.4	19.0001627017031	2.09647680529184e-05
7.6	18.7799011110077	2.10347313096e-05
7.8	18.6243765642542	2.09343492456825e-05
8	18.3633393174179	2.09830193372648e-05
8.2	17.9965665682866	2.10286475481472e-05
8.4	18.0600703955698	2.10590663554156e-05
8.6	17.8747379459979	2.10651501168705e-05
8.8	17.6179966940615	2.10103962637914e-05
9	17.6040181845527	2.1025605667421e-05
9.2	17.5938850020321	2.10195219059689e-05
9.4	17.5499593396956	2.09921449794394e-05
9.6	17.4937657110286	2.09982287408896e-05
9.8	17.4332949798112	2.10103962637914e-05
10	17.2909985998322	2.10103962637914e-05
10.2	17.408117190264	2.09799774565401e-05
10.4	17.2833696833966	2.10347313096e-05
10.6	17.1721934964219	2.1052982593961e-05
10.8	17.0660353237377	2.10195219059689e-05
11	16.9471442576068	2.09891030987144e-05
11.2	16.9135785996711	2.10134381445171e-05
11.4	16.8860188465419	2.10377731903266e-05
11.6	16.9841608668883	2.10195219059689e-05
11.8	16.9306896707297	2.10195219059689e-05
12	16.9383702981001	2.10286475481472e-05
12.2	16.8432780295621	2.09495586492992e-05
12.4	16.9770559261221	2.10043125023403e-05
12.6	16.5107692246655	2.10225637866949e-05
12.8	16.3541130064174	2.10347313096e-05
13	16.8679278545887	2.09951868601645e-05
13.2	17.0192722327861	2.09708518143668e-05
13.4	16.888000451387	2.09921449794394e-05
13.6	16.7972102880115	2.09769355758156e-05
13.8	16.7356852370768	2.09891030987144e-05
14	16.7603037686492	2.09738936950911e-05
14.2	16.7863159247444	2.09556424107466e-05
14.4	16.7935324492495	2.09495586492992e-05
14.6	16.7768209863655	2.09526005300228e-05
14.8	16.7594025296838	2.09678099336425e-05
15	16.6770291741179	2.1025605667421e-05
15.2	16.8489663107389	2.10316894288736e-05
15.4	16.6264730372961	2.10195219059689e-05
15.6	16.6833760537381	2.09526005300228e-05
15.8	16.6260773863096	2.09495586492992e-05
16	16.5222340637642	2.09282654842366e-05
16.2	16.5307238363023	2.08613441083566e-05
16.4	16.4076058440843	2.09373911264057e-05
16.6	16.4618164586939	2.09313073649595e-05
16.8	16.4722543068357	2.09678099336425e-05
17	16.5828066649062	2.09769355758156e-05
17.2	16.4617940825194	2.09951868601645e-05
17.4	16.5124112655044	2.10225637866949e-05
17.6	16.4840270067653	2.10134381445171e-05
17.8	16.5085532886821	2.09830193372648e-05
18	15.8941449933784	2.09556424107466e-05
18.2	15.8876189160568	2.09921449794394e-05
18.4	16.3589019234715	2.09586842914704e-05
18.6	15.8252276730306	2.09799774565401e-05
18.8	16.5434127981847	2.09951868601645e-05
19	16.4942259294376	2.10347313096e-05
19.2	16.4347782293339	2.10043125023403e-05
19.4	16.457294359177	2.09495586492992e-05
19.6	16.6759044145866	2.09282654842366e-05
19.8	16.7907954944682	2.09738936950911e-05
20	16.5775518721951	2.09434748878522e-05
20.2	16.907568636191	2.09160979613458e-05
20.4	16.9691926137805	2.09708518143668e-05
20.6	17.1315592006757	2.09860612179896e-05
20.8	17.2406848888985	2.0922181722791e-05
21	17.38143360181	2.09556424107466e-05
21.2	17.5160443092829	2.09617261721944e-05
21.4	17.9342405597413	2.09951868601645e-05
21.6	18.0297696585136	2.09495586492992e-05
21.8	18.2112262272314	2.09799774565401e-05
22	18.4667926663189	2.09860612179896e-05
22.2	18.7892421320436	2.10012706216149e-05
22.4	18.755270439654	2.09404330071289e-05
22.6	19.343487268631	2.09556424107466e-05
22.8	18.827372054932	2.09313073649595e-05
23	19.4832046323068	2.0910014199901e-05
23.2	19.5950697481246	2.09313073649595e-05
23.4	19.719861181846	2.0922181722791e-05
23.6	19.9210241921325	2.0922181722791e-05
23.8	20.1331289336663	2.09495586492992e-05
24	20.4427301442393	2.09769355758156e-05
24.2	21.1324335962259	2.09830193372648e-05
24.4	21.3889482411027	2.09769355758156e-05
24.6	21.3984260415198	2.09282654842366e-05
24.8	20.8827572152768	2.09404330071289e-05
25	21.854355842289	2.0891762915569e-05
25.2	22.0262379437416	2.09191398420683e-05
25.4	22.1165162203504	2.09191398420683e-05
25.6	22.3891274931187	2.08704697505193e-05
25.8	22.6738809555294	2.08795953926829e-05
26	22.8046194551441	2.08583022276359e-05
26.2	22.9907259908909	2.09130560806234e-05
26.4	22.9410952108573	2.08217996589944e-05
26.6	23.1790146551689	2.08765535119616e-05
26.8	23.36103272812	2.08613441083566e-05
27	23.3385378579649	2.08461347047539e-05
27.2	23.5216121242024	2.08217996589944e-05
27.4	23.7915070201231	2.08339671818735e-05
27.6	23.7913379704268	2.08674278697983e-05
27.8	24.0649622102662	2.09191398420683e-05
28	24.0973612133975	2.09191398420683e-05
28.2	24.1154371743696	2.09069723191788e-05
28.4	24.1317571964743	2.09465167685757e-05
28.6	24.0955920445581	2.09830193372648e-05
28.8	24.0030435713944	2.09891030987144e-05
29	23.9859525117434	2.09586842914704e-05
29.2	24.2280233352935	2.09921449794394e-05
29.4	24.2879019086476	2.09830193372648e-05
29.6	24.459344099561	2.09951868601645e-05
29.8	24.463161589621	2.09465167685757e-05
30	24.6407099724165	2.09404330071289e-05
30.2	24.6363395650811	2.09556424107466e-05
30.4	24.8382208825724	2.09404330071289e-05
30.6	24.9230743387304	2.09343492456825e-05
30.8	24.9085249680673	2.09039304384566e-05
31	25.0105095791202	2.09252236035137e-05
31.2	25.0526754366434	2.09069723191788e-05
31.4	24.9742311221686	2.08461347047539e-05
31.6	25.1092057550612	2.08948047962907e-05
31.8	25.3464701880374	2.0922181722791e-05
32	25.4023124916748	2.08978466770126e-05
32.2	25.2812252829182	2.08856791541257e-05
32.4	25.3837576621795	2.08765535119616e-05
32.6	25.6486912328604	2.08856791541257e-05
32.8	25.6125592321543	2.08704697505193e-05
33	25.6734272987417	2.08704697505193e-05
33.2	25.6156908566925	2.08765535119616e-05
33.4	25.5292778337225	2.08735116312404e-05
33.6	25.7183403448604	2.08795953926829e-05
33.8	25.3862472098408	2.08978466770126e-05
34	25.857791693517	2.08491765854743e-05
34.2	25.9078739181883	2.08430928240337e-05
34.4	25.9010803789477	2.08856791541257e-05
34.6	25.9689644575453	2.08552603469152e-05
34.8	26.0464916905761	2.08217996589944e-05
35	25.8449332944309	2.07609620446207e-05
35.2	25.8742600071598	2.08126740168361e-05
35.4	25.7779424455853	2.07761714482109e-05
35.6	25.7893484243596	2.07548782831853e-05
35.8	25.5766469789586	2.08309253011536e-05
36	25.5964958207613	2.07913808518032e-05
36.2	25.3915992500101	2.0785297090366e-05
36.4	25.2015158126427	2.07670458060566e-05
36.6	25.1827527516093	2.07883389710846e-05
36.8	24.9664614639804	2.07913808518032e-05
37	24.9030404484873	2.07548782831853e-05
37.2	24.6253758358863	2.07822552096476e-05
37.4	24.451292917486	2.07944227325219e-05
37.6	24.1899548119038	2.07913808518032e-05
37.8	24.0862768841559	2.08522184661947e-05
38	23.8484484721976	2.0785297090366e-05
38.2	23.6827765901155	2.0785297090366e-05
38.4	23.2292804997639	2.08187577782749e-05
38.6	22.8375830323929	2.08309253011536e-05
38.8	22.6431665472078	2.08674278697983e-05
39	22.3821860023192	2.08400509433135e-05
39.2	21.3245095864641	2.08674278697983e-05
39.4	20.9343057905619	2.08704697505193e-05
39.6	21.3254018121169	2.08856791541257e-05
39.8	21.2998281594806	2.09130560806234e-05
40	21.0256649677299	2.09343492456825e-05
40.2	20.0680479415301	2.08552603469152e-05
40.4	20.0119904501275	2.08035483746786e-05
40.6	19.8040224727207	2.08643859890774e-05
40.8	19.6679060860064	2.08187577782749e-05
41	19.6129364300578	2.08735116312404e-05
41.2	19.3879297049133	2.08856791541257e-05
41.4	19.2945458730737	2.08643859890774e-05
41.6	18.7399156588985	2.09160979613458e-05
41.8	18.8745581631726	2.0910014199901e-05
42	18.5674909836169	2.09373911264057e-05
42.2	18.4727264891934	2.09465167685757e-05
42.4	18.2835935031646	2.09343492456825e-05
42.6	18.1417531205289	2.09373911264057e-05
42.8	18.230782909809	2.09069723191788e-05
43	18.0032109841867	2.09313073649595e-05
43.2	17.9409226582039	2.09617261721944e-05
43.4	17.87156123445	2.0922181722791e-05
43.6	17.8107289010978	2.09252236035137e-05
43.8	17.6809406603587	2.09526005300228e-05
44	17.462094994569	2.08856791541257e-05
44.2	17.5529293114981	2.09160979613458e-05
44.4	17.4942050593612	2.09343492456825e-05
44.6	17.2298439814025	2.08643859890774e-05
44.8	17.2571814026002	2.0922181722791e-05
45	17.1988988037074	2.08795953926829e-05
45.2	17.2920648066256	2.09130560806234e-05
45.4	17.2330401078129	2.09252236035137e-05
45.6	17.1145296423232	2.08430928240337e-05
45.8	17.0154193981585	2.08613441083566e-05
46	16.9943283730437	2.08826372734043e-05
46.2	16.9909662167312	2.08765535119616e-05
46.4	16.9867673039706	2.0910014199901e-05
46.6	17.0200439435313	2.09069723191788e-05
46.8	16.9914942471006	2.08704697505193e-05
47	16.9184314212199	2.0922181722791e-05
47.2	16.871370529526	2.09282654842366e-05
47.4	16.7871732663769	2.08887210348473e-05
47.6	16.8550106273471	2.09130560806234e-05
47.8	16.8561185088118	2.08948047962907e-05
48	16.7519152214651	2.08643859890774e-05
48.2	16.803875335029	2.08339671818735e-05
48.4	16.8345520979549	2.08795953926829e-05
48.6	16.8487599391023	2.08765535119616e-05
48.8	16.6405375634336	2.08370090625934e-05
49	16.7311219247678	2.08309253011536e-05
49.2	16.6564352894986	2.08461347047539e-05
49.4	16.6115087076167	2.08461347047539e-05
49.6	16.7416592981588	2.08187577782749e-05
49.8	16.6436629146666	2.08370090625934e-05
50	16.6196419947063	2.08278834204338e-05
50.2	16.6198032622348	2.08461347047539e-05
50.4	16.693754760948	2.08278834204338e-05
50.6	16.6667586098548	2.08674278697983e-05
50.8	16.6855190844303	2.08491765854743e-05
51	16.8507731078983	2.08461347047539e-05
51.2	16.84764326175	2.08552603469152e-05
51.4	16.8621404410873	2.08948047962907e-05
51.6	16.8081636041018	2.08430928240337e-05
51.8	16.787226294237	2.08704697505193e-05
52	16.8004977037381	2.08643859890774e-05
52.2	16.746134605199	2.08674278697983e-05
52.4	16.8685844961944	2.09069723191788e-05
52.6	16.7097293424754	2.0891762915569e-05
52.8	16.8201749310548	2.0922181722791e-05
53	16.6968161236645	2.09252236035137e-05
53.2	16.6956118385351	2.09252236035137e-05
53.4	16.6335203274574	2.08948047962907e-05
53.6	16.7581514374801	2.08643859890774e-05
53.8	16.7665933150031	2.08735116312404e-05
54	16.7958351207708	2.09069723191788e-05
54.2	16.8290247891935	2.09252236035137e-05
54.4	16.8842996071394	2.09039304384566e-05
54.6	16.8598948753988	2.09495586492992e-05
54.8	16.9327376553758	2.0922181722791e-05
55	16.8266325973983	2.09495586492992e-05
55.2	16.9324950484938	2.09343492456825e-05
55.4	16.8441424802102	2.08856791541257e-05
55.6	17.0864341215174	2.09160979613458e-05
55.8	17.0657935596858	2.09039304384566e-05
56	17.2083591141567	2.09343492456825e-05
56.2	17.2822188729656	2.09282654842366e-05
56.4	17.3011106452343	2.09434748878522e-05
56.6	17.5023227190596	2.0922181722791e-05
56.8	17.5384424806923	2.08643859890774e-05
57	17.7081534690646	2.08826372734043e-05
57.2	17.849125409432	2.08978466770126e-05
57.4	18.0415593071137	2.09373911264057e-05
57.6	18.3084908346367	2.08978466770126e-05
57.8	18.5390043387893	2.08978466770126e-05
58	18.9047762369443	2.09039304384566e-05
58.2	19.1406023430943	2.08704697505193e-05
58.4	19.2927660419985	2.08795953926829e-05
58.6	19.5087779551296	2.08826372734043e-05
58.8	19.6584462357115	2.08339671818735e-05
59	19.8051324629172	2.08157158975555e-05
59.2	20.0791013815891	2.08248415397141e-05
59.4	20.2377888381444	2.08613441083566e-05
59.6	20.4874377558761	2.08491765854743e-05
59.8	21.2306679620488	2.08795953926829e-05
60	21.2609604000235	2.08491765854743e-05
60.2	21.3331225076974	2.08583022276359e-05
60.4	21.4859121070641	2.08370090625934e-05
60.6	21.6623312012568	2.08248415397141e-05
60.8	21.9486451320227	2.08005064939596e-05
61	22.1051120126493	2.08339671818735e-05
61.2	22.3507328680224	2.08400509433135e-05
61.4	22.4356863764094	2.08430928240337e-05
61.6	21.9200509973817	2.08157158975555e-05
61.8	22.0590175034788	2.08187577782749e-05
62	22.8027903446574	2.08157158975555e-05
62.2	22.9454835652106	2.07487945217502e-05
62.4	22.3886879853902	2.07761714482109e-05
62.6	23.0971286756332	2.07944227325219e-05
62.8	23.1831470159749	2.07640039253386e-05
63	23.1485795150792	2.07944227325219e-05
63.2	23.4353943392861	2.08339671818735e-05
63.4	23.4806376718489	2.08370090625934e-05
63.6	23.4884794552925	2.08370090625934e-05
63.8	23.616364710059	2.08278834204338e-05
64	23.7094487008899	2.08035483746786e-05
64.2	23.8748991971646	2.08217996589944e-05
64.4	23.9110070064402	2.07548782831853e-05
64.6	24.2769935511361	2.08370090625934e-05
64.8	24.257756253488	2.08704697505193e-05
65	24.3262973328206	2.08096321361169e-05
65.2	24.3126224112126	2.08005064939596e-05
65.4	24.4775674485723	2.08309253011536e-05
65.6	24.6711391985118	2.07761714482109e-05
65.8	24.8462252818594	2.08309253011536e-05
66	24.9524569590642	2.08005064939596e-05
66.2	25.1334261970887	2.07731295674927e-05
66.4	25.0679493083755	2.08278834204338e-05
66.6	25.2131501889227	2.07944227325219e-05
66.8	25.3791960968294	2.07913808518032e-05
67	25.3496397783016	2.08157158975555e-05
67.2	25.3156656194934	2.07974646132407e-05
67.4	25.4595667017016	2.08278834204338e-05
67.6	25.7332636062531	2.08887210348473e-05
67.8	25.7374994629063	2.08613441083566e-05
68	25.4943961708641	2.09039304384566e-05
68.2	25.9788094706948	2.08887210348473e-05
68.4	25.799796745863	2.08948047962907e-05
68.6	25.904579990897	2.07944227325219e-05
68.8	26.040760003247	2.07822552096476e-05
69	26.4241132037492	2.08005064939596e-05
69.2	26.400458745488	2.07822552096476e-05
69.4	26.6193123931244	2.07670458060566e-05
69.6	26.6078950659459	2.0757920163903e-05
69.8	26.617232878884	2.07913808518032e-05
70	26.7454843380448	2.07609620446207e-05
70.2	26.7542216849647	2.07427107603154e-05
70.4	26.7389829304024	2.07731295674927e-05
70.6	26.8069208608651	2.07548782831853e-05
70.8	26.909555973208	2.07396688795981e-05
71	26.9907913643581	2.07731295674927e-05
71.2	26.8811947349171	2.07335851181638e-05
71.4	26.9282387453343	2.07031663109974e-05
71.6	26.9523909252616	2.0715333833863e-05
71.8	26.9212863826651	2.07700876867746e-05
72	26.8062379319872	2.07427107603154e-05
72.2	26.7990500042167	2.07731295674927e-05
72.4	26.6354611591919	2.08005064939596e-05
72.6	26.5552336488719	2.08096321361169e-05
72.8	26.4953934142144	2.08248415397141e-05
73	26.2023604304898	2.08583022276359e-05
73.2	26.1445632764574	2.07913808518032e-05
73.4	25.9013351214183	2.07883389710846e-05
73.6	25.5308354231318	2.08248415397141e-05
73.8	25.2991926703253	2.08065902553977e-05
74	25.0205721774217	2.07640039253386e-05
74.2	24.8178855878706	2.07487945217502e-05
74.4	24.5096475370791	2.07761714482109e-05
74.6	24.0514918687095	2.08370090625934e-05
74.8	23.7333886769804	2.08522184661947e-05
75	23.1705652933682	2.08339671818735e-05
75.2	22.8613526769538	2.08309253011536e-05
75.4	22.085049418365	2.08613441083566e-05
75.6	22.4474955574862	2.0891762915569e-05
75.8	22.2137176669264	2.08765535119616e-05
76	21.8457590317317	2.09039304384566e-05
76.2	21.4313461864029	2.08948047962907e-05
76.4	21.3711106116747	2.08583022276359e-05
76.6	20.4810191385443	2.09008885577346e-05
76.8	20.1666822855461	2.09343492456825e-05
77	19.9807105336634	2.09130560806234e-05
77.2	19.8322291141103	2.0910014199901e-05
77.4	19.692065697842	2.09069723191788e-05
77.6	19.5938359082736	2.08887210348473e-05
77.8	19.4991872113245	2.09313073649595e-05
78	19.4201087253337	2.09465167685757e-05
78.2	19.1445253212974	2.09252236035137e-05
78.4	18.8919481028529	2.09069723191788e-05
78.6	18.793179871442	2.08704697505193e-05
78.8	18.5808031793457	2.09252236035137e-05
79	18.3733215055323	2.0922181722791e-05
79.2	18.2588442495772	2.09160979613458e-05
79.4	18.2478254345494	2.09069723191788e-05
79.6	17.9158787142452	2.09039304384566e-05
79.8	17.8404402763059	2.08461347047539e-05
80	17.879725612189	2.08643859890774e-05
80.2	17.7407849213428	2.0910014199901e-05
80.4	17.7268987303603	2.08765535119616e-05
80.6	17.629330034767	2.08826372734043e-05
80.8	17.4709547019682	2.09252236035137e-05
81	17.4601457912299	2.09039304384566e-05
81.2	17.3918584567603	2.09404330071289e-05
81.4	17.3641336645833	2.09160979613458e-05
81.6	17.16519978061	2.0922181722791e-05
81.8	17.2087066717114	2.0891762915569e-05
82	17.2875341294878	2.08826372734043e-05
82.2	17.1578994201543	2.08765535119616e-05
82.4	16.9925209863362	2.08704697505193e-05
82.6	17.1001345768386	2.08887210348473e-05
82.8	17.0935357884855	2.09130560806234e-05
83	17.1191273163486	2.09404330071289e-05
83.2	17.0516641146877	2.09404330071289e-05
83.4	16.9803125975422	2.09495586492992e-05
83.6	16.9098209176775	2.09343492456825e-05
83.8	16.8562033859951	2.09495586492992e-05
84	16.831312606386	2.09130560806234e-05
84.2	16.8279501172894	2.09039304384566e-05
84.4	16.8793205067945	2.07913808518032e-05
84.6	16.8062961830983	2.08856791541257e-05
84.8	16.7928554265835	2.08613441083566e-05
85	16.9138237464349	2.08674278697983e-05
85.2	16.926556735165	2.08887210348473e-05
85.4	16.8087785652514	2.09039304384566e-05
85.6	16.6170454499393	2.08217996589944e-05
85.8	16.5978188929819	2.0785297090366e-05
86	16.6399213166329	2.08522184661947e-05
86.2	16.5459630955643	2.08583022276359e-05
86.4	16.5734373486912	2.08005064939596e-05
86.6	16.4009508077807	2.08370090625934e-05
86.8	16.3978541126459	2.08461347047539e-05
87	16.5698433599064	2.08491765854743e-05
87.2	16.4669139642148	2.08643859890774e-05
87.4	16.3762294663525	2.08643859890774e-05
87.6	16.4693899014968	2.08795953926829e-05
87.8	16.357838570022	2.0891762915569e-05
88	16.3816501427331	2.08765535119616e-05
88.2	16.3494842979545	2.08187577782749e-05
88.4	16.2786191152439	2.08735116312404e-05
88.6	16.2932132967691	2.08795953926829e-05
88.8	16.4138322494648	2.08735116312404e-05
89	16.4940834960791	2.09252236035137e-05
89.2	16.5667756637616	2.09282654842366e-05
89.4	16.4453966702892	2.08856791541257e-05
89.6	16.4946656460382	2.08704697505193e-05
89.8	16.4858997452505	2.09069723191788e-05
90	16.4933681763527	2.0891762915569e-05
90.2	16.4176011812213	2.09434748878522e-05
90.4	16.3689359199739	2.09160979613458e-05
90.6	16.4411441562078	2.09069723191788e-05
90.8	16.4481789434071	2.0891762915569e-05
91	16.5712424043464	2.09039304384566e-05
91.2	16.6210088112432	2.09039304384566e-05
91.4	16.5957719746137	2.09130560806234e-05
91.6	16.5396333717435	2.09160979613458e-05
91.8	16.5565327047671	2.09343492456825e-05
92	16.5013536113949	2.09008885577346e-05
92.2	16.3823594446844	2.0910014199901e-05
92.4	16.4257916313281	2.09008885577346e-05
92.6	16.5213639162194	2.09069723191788e-05
92.8	16.4736254690678	2.09130560806234e-05
93	16.5318704703517	2.08856791541257e-05
93.2	16.5267624360873	2.09008885577346e-05
93.4	16.4476454137829	2.09069723191788e-05
93.6	16.3693357300417	2.09465167685757e-05
93.8	16.3543486092138	2.09191398420683e-05
94	16.4293386313454	2.08856791541257e-05
94.2	16.490325005558	2.08978466770126e-05
94.4	16.5612991786049	2.09039304384566e-05
94.6	16.4343915047405	2.09252236035137e-05
94.8	16.5640457559721	2.09313073649595e-05
95	16.5542275503453	2.09282654842366e-05
95.2	16.4386869222796	2.08978466770126e-05
95.4	16.4348838895506	2.09191398420683e-05
95.6	16.6377073799166	2.08826372734043e-05
95.8	16.7424657916304	2.09252236035137e-05
96	16.7502841236542	2.08765535119616e-05
96.2	16.949733476015	2.08856791541257e-05
96.4	17.0083014662148	2.09343492456825e-05
96.6	17.1328476930556	2.09252236035137e-05
96.8	17.4058310067651	2.09282654842366e-05
97	17.4954618955162	2.08887210348473e-05
97.2	17.8518663356637	2.08795953926829e-05
97.4	17.9709369980747	2.0910014199901e-05
97.6	18.2060801405358	2.08491765854743e-05
97.8	18.3434989348227	2.08643859890774e-05
98	18.3647673335848	2.09160979613458e-05
98.2	18.528394991043	2.08826372734043e-05
98.4	18.7674373319909	2.08856791541257e-05
98.6	18.8810547710656	2.0910014199901e-05
98.8	19.4187397655741	2.09313073649595e-05
99	19.5730671836565	2.0922181722791e-05
99.2	19.7562595383731	2.09282654842366e-05
99.4	19.8976992548085	2.09191398420683e-05
99.6	20.0880927965807	2.09160979613458e-05
99.8	20.2201174954322	2.09039304384566e-05
100	21.0787602101797	2.08978466770126e-05
100.2	20.5236249241184	2.09252236035137e-05
100.4	21.1908230062888	2.09039304384566e-05
100.6	21.3638198965315	2.09373911264057e-05
100.8	21.0641432602645	2.09434748878522e-05
101	22.0737863284189	2.0910014199901e-05
101.2	21.7380107678439	2.09069723191788e-05
101.4	21.9734865776802	2.08795953926829e-05
101.6	21.9212785862556	2.08309253011536e-05
101.8	22.121439158293	2.08643859890774e-05
102	22.7740806856426	2.08643859890774e-05
102.2	22.9121020711055	2.08370090625934e-05
102.4	23.0897526871119	2.08370090625934e-05
102.6	23.2593492595009	2.08948047962907e-05
102.8	23.335796636872	2.08613441083566e-05
103	23.7108582003541	2.08339671818735e-05
103.2	23.6955603823123	2.08674278697983e-05
103.4	23.740188298662	2.08430928240337e-05
103.6	23.76227734751	2.07822552096476e-05
103.8	23.9037355154942	2.08735116312404e-05
104	23.9711304891269	2.08826372734043e-05
104.2	24.1024213241243	2.08583022276359e-05
104.4	24.1139715259248	2.08491765854743e-05
104.6	24.2820288527921	2.08795953926829e-05
104.8	24.4336864831142	2.08400509433135e-05
105	24.6353442632073	2.08400509433135e-05
105.2	24.6458077930554	2.08187577782749e-05
105.4	24.7875096375743	2.07822552096476e-05
105.6	24.9206471878942	2.08187577782749e-05
105.8	24.9254925698204	2.07731295674927e-05
106	25.068988797518	2.08005064939596e-05
106.2	25.087730596537	2.08309253011536e-05
106.4	25.1644379623246	2.08522184661947e-05
106.6	25.1995207915079	2.08126740168361e-05
106.8	25.4416635310082	2.08035483746786e-05
107	25.4965469673056	2.0757920163903e-05
107.2	25.5645895315786	2.08187577782749e-05
107.4	25.6835991973351	2.08400509433135e-05
107.6	25.7366668055973	2.08217996589944e-05
107.8	25.8337954592157	2.08157158975555e-05
108	25.5052358343309	2.08065902553977e-05
108.2	25.6027607693715	2.08339671818735e-05
108.4	26.1259417330428	2.08005064939596e-05
108.6	26.3954677193176	2.08339671818735e-05
108.8	26.3931342927729	2.08035483746786e-05
109	26.3492121321824	2.08248415397141e-05
109.2	26.4610809611048	2.08005064939596e-05
109.4	26.5856147521797	2.08309253011536e-05
109.6	26.5405196353037	2.08126740168361e-05
109.8	26.5828013769975	2.08461347047539e-05
110	26.5983410973226	2.07944227325219e-05
110.2	26.6086262843708	2.08005064939596e-05
110.4	26.5296844884301	2.08552603469152e-05
110.6	26.3361184407239	2.08187577782749e-05
110.8	26.4988852315468	2.08795953926829e-05
111	26.5413093195675	2.08370090625934e-05
111.2	26.6582244162109	2.08826372734043e-05
111.4	26.6248135401076	2.08552603469152e-05
111.6	26.6544380081059	2.08370090625934e-05
111.8	26.6877038589302	2.08157158975555e-05
112	26.4549684407376	2.08126740168361e-05
112.2	26.3748091130543	2.07883389710846e-05
112.4	26.258724831783	2.08278834204338e-05
112.6	26.048403605415	2.08065902553977e-05
112.8	25.6470720737684	2.08126740168361e-05
113	25.4767840141853	2.07974646132407e-05
113.2	24.9979004085985	2.07883389710846e-05
113.4	24.5703850823599	2.07974646132407e-05
113.6	24.0234093288438	2.08005064939596e-05
113.8	23.5753870489829	2.0785297090366e-05
114	23.3524052590692	2.07974646132407e-05
114.2	22.9710219809186	2.08491765854743e-05
114.4	22.0496296774927	2.08613441083566e-05
114.6	21.8475494874487	2.08704697505193e-05
114.8	21.5117833507559	2.08461347047539e-05
115	21.8414864054005	2.08704697505193e-05
115.2	21.6803174157433	2.08704697505193e-05
115.4	20.8654581851455	2.08978466770126e-05
115.6	21.3230517426747	2.08887210348473e-05
115.8	20.4149687065934	2.08704697505193e-05
116	20.269648203128	2.08826372734043e-05
116.2	20.0941621477693	2.08978466770126e-05
116.4	19.9137550300376	2.0922181722791e-05
116.6	19.5768571488347	2.08583022276359e-05
116.8	19.5049337114028	2.09039304384566e-05
117	19.4226459188862	2.09160979613458e-05
117.2	19.3859609136015	2.09191398420683e-05
117.4	19.4060733848637	2.09160979613458e-05
117.6	19.2875997734417	2.09313073649595e-05
117.8	18.7324490222435	2.08948047962907e-05
118	19.3456438649246	2.08978466770126e-05
118.2	18.8928431433323	2.09526005300228e-05
118.4	18.5520766508064	2.09617261721944e-05
118.6	18.477386154418	2.08948047962907e-05
118.8	18.3334101258927	2.09434748878522e-05
119	18.211146080068	2.09313073649595e-05
119.2	18.0865294102904	2.08856791541257e-05
119.4	18.0057041036087	2.08856791541257e-05
119.6	17.8838462688519	2.09160979613458e-05
119.8	17.9660997348954	2.09069723191788e-05
120	17.9061610185351	2.09343492456825e-05
120.2	17.9461982373353	2.09130560806234e-05
120.4	17.9099442972127	2.0910014199901e-05
120.6	17.8149729352372	2.09313073649595e-05
120.8	17.7733297814463	2.09465167685757e-05
121	17.630264415907	2.0922181722791e-05
121.2	17.678035988789	2.09404330071289e-05
121.4	17.643302612109	2.09556424107466e-05
121.6	17.5937798011191	2.09252236035137e-05
121.8	17.4477676357729	2.09191398420683e-05
122	17.3611193367875	2.0922181722791e-05
122.2	17.2202109338055	2.09252236035137e-05
122.4	17.2860000581598	2.0922181722791e-05
122.6	17.1420124639625	2.09282654842366e-05
122.8	17.0215123252328	2.09769355758156e-05
123	16.9871108287879	2.08583022276359e-05
123.2	16.9294482437437	2.08856791541257e-05
123.4	16.9883245410838	2.08765535119616e-05
123.6	16.8626512135502	2.08887210348473e-05
123.8	16.8066121947057	2.08795953926829e-05
124	16.8068907381428	2.09160979613458e-05
124.2	16.8332354614011	2.08674278697983e-05
124.4	16.8540439649238	2.08887210348473e-05
124.6	16.8573600875032	2.08948047962907e-05
124.8	16.7975521660399	2.08948047962907e-05
125	16.8709943754096	2.0910014199901e-05
125.2	16.8049279619209	2.09252236035137e-05
125.4	16.8197648006669	2.09191398420683e-05
125.6	16.523211138833	2.09191398420683e-05
125.8	16.7482892004466	2.08735116312404e-05
126	16.7046417708522	2.08735116312404e-05
126.2	16.1760206449625	2.08461347047539e-05
126.4	16.0351483779668	2.08552603469152e-05
126.6	15.9238725011444	2.08339671818735e-05
126.8	16.4847294114425	2.08370090625934e-05
127	16.5624345771844	2.08613441083566e-05
127.2	16.7091417214789	2.08613441083566e-05
127.4	16.5940526552332	2.08643859890774e-05
127.6	16.5771561268432	2.08552603469152e-05
127.8	16.5613500233655	2.0891762915569e-05
128	16.6993765793317	2.09008885577346e-05
128.2	16.5285906700216	2.09008885577346e-05
128.4	16.5614483658675	2.09039304384566e-05
128.6	16.4364740536189	2.09039304384566e-05
128.8	16.5709155557715	2.08765535119616e-05
129	16.5214612834758	2.08887210348473e-05
129.2	16.5672895831531	2.08674278697983e-05
129.4	16.4828037944754	2.08795953926829e-05
129.6	16.5308049734693	2.09191398420683e-05
129.8	16.4441450928594	2.08674278697983e-05
130	16.4782890530472	2.08826372734043e-05
130.2	16.5092341136611	2.08795953926829e-05
130.4	16.4734495429677	2.09130560806234e-05
130.6	16.5030011679019	2.08978466770126e-05
130.8	16.4749989497377	2.08765535119616e-05
131	16.4859822312263	2.09039304384566e-05
131.2	16.3519217462181	2.08674278697983e-05
131.4	16.3305896761351	2.08643859890774e-05
131.6	15.7761132425716	2.08461347047539e-05
131.8	15.775084673823	2.08735116312404e-05
132	16.2151183296045	2.08339671818735e-05
132.2	15.7650444829975	2.08400509433135e-05
132.4	16.4131412352866	2.08522184661947e-05
132.6	16.6344011760237	2.08400509433135e-05
132.8	16.5526454753455	2.08461347047539e-05
133	16.7147456383364	2.08583022276359e-05
133.2	16.6495607579538	2.08430928240337e-05
133.4	16.7981426012809	2.08461347047539e-05
133.6	16.7721969122352	2.08856791541257e-05
133.8	16.9930659326541	2.08735116312404e-05
134	17.082209432625	2.08978466770126e-05
134.2	17.1989192946916	2.09191398420683e-05
134.4	17.2399846791346	2.09160979613458e-05
134.6	17.5925474130915	2.0922181722791e-05
134.8	17.7206676471499	2.09343492456825e-05
135	17.8657483610449	2.09373911264057e-05
135.2	17.9762937976871	2.09343492456825e-05
135.4	18.0664836014538	2.0922181722791e-05
135.6	18.1515924337106	2.0891762915569e-05
135.8	18.309357710768	2.08613441083566e-05
136	18.4791582019668	2.08856791541257e-05
136.2	18.8089504919832	2.08856791541257e-05
136.4	19.3746061702041	2.0922181722791e-05
136.6	19.4083341053339	2.09252236035137e-05
136.8	19.405993043671	2.0910014199901e-05
137	19.462233770011	2.0891762915569e-05
137.2	19.6136204271449	2.09069723191788e-05
137.4	19.6969318057095	2.08674278697983e-05
137.6	19.9627033892587	2.08674278697983e-05
137.8	20.0795946608392	2.0891762915569e-05
138	20.2943990149414	2.08400509433135e-05
138.2	20.4694406827658	2.08522184661947e-05
138.4	21.2526271989122	2.08795953926829e-05
138.6	21.3885946872279	2.08583022276359e-05
138.8	21.3967207692607	2.08278834204338e-05
139	21.6148722076875	2.08735116312404e-05
139.2	22.041984502781	2.08674278697983e-05
139.4	22.271724834567	2.08400509433135e-05
139.6	22.4141829969906	2.08522184661947e-05
139.8	22.5182081828727	2.08309253011536e-05
140	22.6076773182325	2.07913808518032e-05
140.2	22.8236544450585	2.08339671818735e-05
140.4	23.0378172156678	2.08096321361169e-05
140.6	23.1270431004338	2.08309253011536e-05
140.8	23.3900263182268	2.08583022276359e-05
141	23.6442872811947	2.08370090625934e-05
141.2	23.6762903028366	2.07640039253386e-05
141.4	23.7625615517188	2.0785297090366e-05
141.6	23.8633423203172	2.07883389710846e-05
141.8	23.8959374835852	2.0785297090366e-05
142	23.9170807602223	2.07883389710846e-05
142.2	24.2430785527194	2.07883389710846e-05
142.4	24.3667522212104	2.07761714482109e-05
142.6	24.3071298031666	2.0757920163903e-05
142.8	24.2792702159012	2.07822552096476e-05
143	24.5596700639655	2.07427107603154e-05
143.2	24.5976778959708	2.0785297090366e-05
143.4	24.7518954692949	2.0785297090366e-05
143.6	24.7667697511342	2.07700876867746e-05
143.8	24.8536207718953	2.08096321361169e-05
144	25.0519153179428	2.08065902553977e-05
144.2	24.9539956657235	2.07792133289292e-05
144.4	24.9186759140126	2.07700876867746e-05
144.6	24.9772376709474	2.07761714482109e-05
144.8	24.8880358526216	2.07487945217502e-05
145	24.9770797602938	2.07518364024677e-05
145.2	24.949505410985	2.07822552096476e-05
145.4	25.0350633218808	2.0785297090366e-05
145.6	25.1072482494505	2.07944227325219e-05
145.8	25.1180381750232	2.07700876867746e-05
146	25.247046071862	2.07883389710846e-05
146.2	25.2576503802686	2.07883389710846e-05
146.4	25.2242405573382	2.0757920163903e-05
146.6	25.5069740339662	2.08065902553977e-05
146.8	25.6182099871608	2.07913808518032e-05
147	25.6635896379993	2.07974646132407e-05
147.2	25.7036592818147	2.08187577782749e-05
147.4	25.8616965882211	2.08217996589944e-05
147.6	25.8948350735921	2.08157158975555e-05
147.8	25.9675383989066	2.0785297090366e-05
148	26.0146682787909	2.07518364024677e-05
148.2	26.1695060963793	2.0785297090366e-05
148.4	26.1309309467914	2.0785297090366e-05
148.6	26.5730264380029	2.07487945217502e-05
148.8	26.5071207640683	2.07822552096476e-05
149	26.7145114605147	2.07761714482109e-05
149.2	26.915878643233	2.07518364024677e-05
149.4	27.0929510290127	2.07366269988809e-05
149.6	27.1591460215953	2.0785297090366e-05
149.8	26.9050762312036	2.07761714482109e-05
150	26.9183762815862	2.07457526410327e-05
150.2	26.6884177738157	2.07700876867746e-05
150.4	26.5646355341581	2.07609620446207e-05
150.6	26.3843473530618	2.08217996589944e-05
150.8	26.4377259697802	2.07761714482109e-05
151	26.3309708723348	2.07761714482109e-05
151.2	26.2866262201806	2.08065902553977e-05
151.4	25.9360527761887	2.07944227325219e-05
151.6	25.6994486335791	2.08126740168361e-05
151.8	25.7147572302775	2.07913808518032e-05
152	25.4582217107581	2.08035483746786e-05
152.2	25.1150200374882	2.08217996589944e-05
152.4	24.9511650586135	2.08217996589944e-05
152.6	24.7984977566251	2.07792133289292e-05
152.8	24.4038300526105	2.08491765854743e-05
153	23.9129464737479	2.08278834204338e-05
153.2	23.7564330986378	2.08005064939596e-05
153.4	23.2536756625543	2.07761714482109e-05
153.6	22.9161583797599	2.08430928240337e-05
153.8	22.0599445217441	2.08491765854743e-05
154	22.4354610476963	2.08552603469152e-05
154.2	21.415576035554	2.08583022276359e-05
154.4	21.0435529138095	2.08704697505193e-05
154.6	21.3229813092595	2.08826372734043e-05
154.8	21.2240381119164	2.08765535119616e-05
155	21.067400900831	2.08674278697983e-05
155.2	20.2422427449267	2.08643859890774e-05
155.4	20.2418157711154	2.08643859890774e-05
155.6	20.0094581637876	2.08643859890774e-05
155.8	19.8479864461293	2.08613441083566e-05
156	19.8077867304386	2.0891762915569e-05
156.2	19.6625761556439	2.08856791541257e-05
156.4	19.4953022191454	2.08948047962907e-05
156.6	19.3763902258059	2.08826372734043e-05
156.8	18.825144152111	2.08826372734043e-05
157	19.0712932608793	2.08248415397141e-05
157.2	19.0635581581607	2.08674278697983e-05
157.4	18.9284076890755	2.08522184661947e-05
157.6	18.625947039927	2.08522184661947e-05
157.8	18.3910490984387	2.08491765854743e-05
158	18.3664612699278	2.08096321361169e-05
158.2	18.2926630237248	2.08491765854743e-05
158.4	18.1934430920642	2.08765535119616e-05
158.6	18.15098891988	2.08430928240337e-05
158.8	17.8033637364543	2.08217996589944e-05
159	17.8724951847287	2.08400509433135e-05
159.2	17.8988080625036	2.08583022276359e-05
159.4	17.7234408875947	2.08430928240337e-05
159.6	17.6928401188956	2.08278834204338e-05
159.8	17.4437593918304	2.07731295674927e-05
160	17.5755403765911	2.08065902553977e-05
160.2	17.5368169465668	2.08157158975555e-05
160.4	17.5004249145662	2.08157158975555e-05
160.6	17.5754372872208	2.08217996589944e-05
160.8	17.5021687985879	2.08704697505193e-05
161	17.3640378609072	2.08765535119616e-05
161.2	17.2161095460369	2.08704697505193e-05
161.4	17.1580373042374	2.0891762915569e-05
161.6	17.1474428463882	2.08948047962907e-05
161.8	17.140916436086	2.08613441083566e-05
162	17.153085452959	2.08887210348473e-05
162.2	17.2246296091798	2.08461347047539e-05
162.4	17.2573736323451	2.08461347047539e-05
162.6	17.1454996767755	2.08795953926829e-05
162.8	17.0326190363487	2.08795953926829e-05
163	17.0979774600415	2.08795953926829e-05
163.2	17.047981312051	2.08856791541257e-05
163.4	16.9677400076389	2.08674278697983e-05
163.6	16.9866356714752	2.08704697505193e-05
163.8	16.9418403441894	2.08856791541257e-05
164	17.0089475930587	2.08643859890774e-05
164.2	16.9328106557821	2.09313073649595e-05
164.4	16.9656420652855	2.08765535119616e-05
164.6	16.9058286809487	2.08339671818735e-05
164.8	16.8664372307108	2.08278834204338e-05
165	16.9382026502698	2.08583022276359e-05
165.2	16.8458050582407	2.08126740168361e-05
165.4	16.8593319152114	2.08704697505193e-05
165.6	16.8673216795853	2.08765535119616e-05
165.8	16.91840579689	2.08643859890774e-05
166	16.8866685018275	2.08583022276359e-05
166.2	16.9164852220958	2.09069723191788e-05
166.4	16.8641929470757	2.08643859890774e-05
166.6	16.8101255197991	2.08491765854743e-05
166.8	16.8372588974473	2.08400509433135e-05
167	16.8864714471946	2.08491765854743e-05
167.2	16.7997495015218	2.08522184661947e-05
167.4	16.7397305381832	2.08643859890774e-05
167.6	16.7611899017412	2.08370090625934e-05
167.8	16.7974007426961	2.08491765854743e-05
168	16.7220375350066	2.08552603469152e-05
168.2	16.7674241201279	2.08278834204338e-05
168.4	16.3299566538339	2.08461347047539e-05
168.6	16.3345689317487	2.08552603469152e-05
168.8	16.1557869591118	2.08795953926829e-05
169	16.3062736929067	2.08491765854743e-05
169.2	16.1719700315641	2.08522184661947e-05
169.4	16.1992125762736	2.08461347047539e-05
169.6	16.7185675995562	2.08400509433135e-05
169.8	16.7960941833809	2.08522184661947e-05
170	16.4991961063766	2.08217996589944e-05
170.2	16.6099640318646	2.08248415397141e-05
170.4	16.68967130853	2.08704697505193e-05
170.6	16.6852804804823	2.08522184661947e-05
170.8	16.6889236622794	2.08552603469152e-05
171	16.6340712821029	2.08522184661947e-05
171.2	16.7560282568812	2.08217996589944e-05
171.4	16.6374567045612	2.08339671818735e-05
171.6	16.6125744124017	2.08217996589944e-05
171.8	16.6219588468913	2.07822552096476e-05
172	16.6752941538046	2.0785297090366e-05
172.2	16.7581051415804	2.08187577782749e-05
172.4	16.5228450467199	2.07913808518032e-05
172.6	16.5613287191369	2.08491765854743e-05
172.8	16.5257868430893	2.08370090625934e-05
173	16.6811039071935	2.08187577782749e-05
173.2	16.6392304519983	2.08430928240337e-05
173.4	16.6184670192377	2.08491765854743e-05
173.6	16.6055727519742	2.08400509433135e-05
173.8	16.5832069446093	2.08491765854743e-05
174	16.5900571530254	2.08613441083566e-05
174.2	16.4990660419758	2.08522184661947e-05
174.4	16.5157866296322	2.08704697505193e-05
174.6	16.5517099616835	2.08856791541257e-05
174.8	15.8845044134783	2.08826372734043e-05
175	15.8589363049932	2.0891762915569e-05
175.2	16.4590542003282	2.08765535119616e-05
175.4	16.5808315426598	2.08887210348473e-05
175.6	16.7230976750943	2.08765535119616e-05
175.8	16.7606014434905	2.09373911264057e-05
176	16.7927588814346	2.09191398420683e-05
176.2	16.983629579712	2.09069723191788e-05
176.4	17.096684930549	2.09252236035137e-05
176.6	17.4838763415607	2.09647680529184e-05
176.8	17.4564858210217	2.08826372734043e-05
177	17.8545906280273	2.08795953926829e-05
177.2	17.9212659624151	2.08643859890774e-05
177.4	18.0909025283801	2.08126740168361e-05
177.6	18.1793731771793	2.08643859890774e-05
177.8	18.4856811959533	2.08248415397141e-05
178	18.6785239016038	2.08309253011536e-05
178.2	18.7419544967501	2.08583022276359e-05
178.4	18.9674774580583	2.08430928240337e-05
178.6	18.6658292118926	2.08430928240337e-05
178.8	19.4069960697984	2.08491765854743e-05
179	19.4649544918584	2.08856791541257e-05
179.2	19.5339974769061	2.08887210348473e-05
179.4	19.7857194122478	2.0891762915569e-05
179.6	19.9569260427204	2.09039304384566e-05
179.8	19.9928780290978	2.08065902553977e-05
180	20.2904573821058	2.08278834204338e-05
180.2	21.1809174048989	2.08126740168361e-05
180.4	21.2498392351556	2.08643859890774e-05
180.6	21.3758397944838	2.08248415397141e-05
180.8	20.9713574925849	2.08491765854743e-05
181	21.3131582235471	2.08552603469152e-05
181.2	22.1003354127012	2.08613441083566e-05
181.4	21.8695608329975	2.08765535119616e-05
181.6	21.9305739190089	2.09069723191788e-05
181.8	22.5447970521989	2.08674278697983e-05
182	21.9845245559471	2.08765535119616e-05
182.2	22.0593336598129	2.08613441083566e-05
182.4	22.8103931168583	2.08522184661947e-05
182.6	22.9096682427491	2.08583022276359e-05
182.8	22.9684718487048	2.08248415397141e-05
183	23.1482858918598	2.08187577782749e-05
183.2	23.2839092593231	2.08157158975555e-05
183.4	23.4092138503791	2.08187577782749e-05
183.6	23.3938798515924	2.08187577782749e-05
183.8	23.4852369106346	2.08309253011536e-05
184	23.5329687625457	2.08370090625934e-05
184.2	23.6794650997871	2.08278834204338e-05
184.4	23.7071778890284	2.08217996589944e-05
184.6	23.8613793462052	2.08278834204338e-05
184.8	23.9937830863867	2.08065902553977e-05
185	24.1707636051384	2.08217996589944e-05
185.2	24.2171591467816	2.08065902553977e-05
185.4	24.3390202225352	2.08217996589944e-05
185.6	24.5044409012085	2.08400509433135e-05
185.8	24.6001967071392	2.08735116312404e-05
186	24.7817609800818	2.08248415397141e-05
186.2	24.8692796235087	2.08005064939596e-05
186.4	24.8557102711244	2.08096321361169e-05
186.6	24.8727533921607	2.08126740168361e-05
186.8	24.8957108114291	2.08005064939596e-05
187	25.0507051243316	2.08005064939596e-05
187.2	25.0836507741956	2.07974646132407e-05
187.4	25.0647340606808	2.0785297090366e-05
187.6	25.252904133266	2.08187577782749e-05
187.8	25.3109067014025	2.08126740168361e-05
188	25.2624285127338	2.08126740168361e-05
188.2	25.4709427134764	2.07883389710846e-05
188.4	25.6152303371824	2.07792133289292e-05
188.6	25.8701358798701	2.08370090625934e-05
188.8	25.954699349357	2.08278834204338e-05
189	26.1634718285716	2.0785297090366e-05
189.2	26.2694283224447	2.0785297090366e-05
189.4	26.3240437550171	2.07944227325219e-05
189.6	26.4932876282033	2.07670458060566e-05
189.8	26.4587459129473	2.0757920163903e-05
190	26.5744144999184	2.07700876867746e-05
190.2	26.8417038251883	2.07640039253386e-05
190.4	26.7677019854531	2.08035483746786e-05
190.6	26.9068267252237	2.07670458060566e-05
190.8	26.9965299927052	2.07670458060566e-05
191	26.9317923955677	2.07731295674927e-05
191.2	26.8418714738014	2.07640039253386e-05
191.4	26.979382220362	2.07609620446207e-05
191.6	27.1068335831309	2.07974646132407e-05
191.8	27.2737580701005	2.07913808518032e-05
192	27.3318152204369	2.07822552096476e-05
192.2	27.2755175552815	2.07944227325219e-05
192.4	27.178610591738	2.07974646132407e-05
192.6	27.228822533695	2.07487945217502e-05
192.8	27.1912022002441	2.07640039253386e-05
193	27.2197804928511	2.07913808518032e-05
193.2	27.2193236533774	2.07944227325219e-05
193.4	27.163128540371	2.08157158975555e-05
193.6	27.2909786643935	2.07944227325219e-05
193.8	27.3211055292069	2.07822552096476e-05
194	27.4509416184673	2.07974646132407e-05
194.2	27.7042266417822	2.08065902553977e-05
194.4	27.6070574625734	2.08157158975555e-05
194.6	27.3377030546772	2.08187577782749e-05
194.8	27.1606050105241	2.07913808518032e-05
195	27.1585487076959	2.07913808518032e-05
195.2	27.0744572290571	2.08035483746786e-05
195.4	26.9768633149166	2.07792133289292e-05
195.6	26.7926387331752	2.07883389710846e-05
195.8	26.4562877836803	2.07883389710846e-05
196	26.2356173960413	2.07761714482109e-05
196.2	25.7488047551473	2.07792133289292e-05
196.4	25.3084417194294	2.07913808518032e-05
196.6	24.9958836718098	2.07883389710846e-05
196.8	24.6714917095611	2.07944227325219e-05
197	24.3427535884602	2.08461347047539e-05
197.2	23.930493306461	2.07731295674927e-05
197.4	23.5569366284036	2.08126740168361e-05
197.6	23.2071660018401	2.08430928240337e-05
197.8	22.7657048791831	2.08491765854743e-05
198	22.5858233716825	2.08583022276359e-05
198.2	21.5225846932498	2.08765535119616e-05
198.4	21.9038304139455	2.0910014199901e-05
198.6	20.9272196236464	2.08583022276359e-05
198.8	21.3695337904808	2.08735116312404e-05
199	21.2295241976099	2.08765535119616e-05
199.2	21.1057091365169	2.08948047962907e-05
199.4	20.279136101494	2.08795953926829e-05
199.6	19.993817359506	2.08978466770126e-05
199.8	19.9142128962867	2.08339671818735e-05
200	19.7278958045175	2.08674278697983e-05
200.2	19.4360474734726	2.08248415397141e-05
200.4	19.422940643533	2.08522184661947e-05
200.6	19.3473284598078	2.08430928240337e-05
200.8	18.7719304553822	2.08552603469152e-05
201	18.9006827084583	2.08704697505193e-05
201.2	18.664070620407	2.08826372734043e-05
201.4	18.5111683140819	2.08765535119616e-05
201.6	18.460544926073	2.08583022276359e-05
201.8	18.3654345399781	2.08461347047539e-05
202	18.1236053744268	2.08522184661947e-05
202.2	18.0980111989625	2.08491765854743e-05
202.4	18.0064040539771	2.08126740168361e-05
202.6	17.956331002499	2.08795953926829e-05
202.8	18.0198000922003	2.09039304384566e-05
203	17.8359662730083	2.08887210348473e-05
203.2	17.938684453435	2.08826372734043e-05
203.4	17.8150420035058	2.08643859890774e-05
203.6	17.7061567535723	2.08309253011536e-05
203.8	17.652987960165	2.08674278697983e-05
204	17.4089693197201	2.08887210348473e-05
204.2	17.3431927607965	2.08461347047539e-05
204.4	17.4677626849505	2.08674278697983e-05
204.6	17.5609030311163	2.08765535119616e-05
204.8	17.6016755287798	2.08978466770126e-05
205	17.434653741905	2.08765535119616e-05
205.2	17.3476102431356	2.09008885577346e-05
205.4	17.1974578790149	2.08795953926829e-05
205.6	17.1777295390913	2.08856791541257e-05
205.8	17.1966506671078	2.08765535119616e-05
206	17.2102003722655	2.08765535119616e-05
206.2	17.1772721101176	2.08765535119616e-05
206.4	16.9829353194118	2.08643859890774e-05
206.6	16.9574510250096	2.08948047962907e-05
206.8	16.8999180714855	2.08461347047539e-05
207	16.9912625226895	2.08552603469152e-05
207.2	16.9240761337771	2.08522184661947e-05
207.4	16.8748059710137	2.08735116312404e-05
207.6	16.903512544963	2.08461347047539e-05
207.8	16.9598245129812	2.08430928240337e-05
208	16.9486554286398	2.08370090625934e-05
208.2	16.833476136455	2.08552603469152e-05
208.4	16.8817351121305	2.08430928240337e-05
208.6	16.8147016179819	2.08522184661947e-05
208.8	16.8005696305229	2.08704697505193e-05
209	16.8008523940532	2.08461347047539e-05
209.2	16.8295470573673	2.08430928240337e-05
209.4	16.8667713085837	2.08552603469152e-05
209.6	16.7935141851586	2.08795953926829e-05
209.8	16.8181394250344	2.08735116312404e-05
210	16.8747717472765	2.08187577782749e-05
210.2	16.846437375987	2.07883389710846e-05
210.4	16.7893360229022	2.08461347047539e-05
210.6	16.7499348878774	2.08552603469152e-05
210.8	16.8051398149022	2.08339671818735e-05
211	16.6150605916333	2.08583022276359e-05
211.2	16.8081769971001	2.08096321361169e-05
211.4	16.7471849942979	2.08765535119616e-05
211.6	16.7603363911183	2.08035483746786e-05
211.8	16.6931493973641	2.08613441083566e-05
212	16.6851784029204	2.08491765854743e-05
212.2	16.6950714286287	2.08430928240337e-05
212.4	16.7040530569628	2.08552603469152e-05
212.6	16.8877368693686	2.08887210348473e-05
212.8	16.8521104270103	2.08704697505193e-05
213	16.8928440026751	2.08613441083566e-05
213.2	16.8697369456082	2.08887210348473e-05
213.4	16.6456890647242	2.08187577782749e-05
213.6	16.542267597499	2.08674278697983e-05
213.8	16.5377152658697	2.08826372734043e-05
214	16.617017094887	2.08370090625934e-05
214.2	16.4599945487174	2.08643859890774e-05
214.4	16.478978160341	2.08704697505193e-05
214.6	16.498067134745	2.08765535119616e-05
214.8	16.3266654076089	2.08583022276359e-05
215	15.9839909028208	2.08735116312404e-05
215.2	15.9946153005787	2.08978466770126e-05
215.4	16.4440515237354	2.08583022276359e-05
215.6	16.3875742740802	2.08522184661947e-05
215.8	16.4486004191541	2.08613441083566e-05
216	16.508656101322	2.08491765854743e-05
216.2	16.627608847353	2.08461347047539e-05
216.4	16.5353564215082	2.08795953926829e-05
216.6	16.6459138076292	2.09039304384566e-05
216.8	16.5490891937615	2.08735116312404e-05
217	16.4845720967813	2.08613441083566e-05
217.2	16.6321335423623	2.08491765854743e-05
217.4	16.7206118243419	2.08370090625934e-05
217.6	16.6952705839612	2.08522184661947e-05
217.8	16.777675739127	2.08613441083566e-05
218	16.7369855040728	2.08826372734043e-05
218.2	16.7876188457347	2.08978466770126e-05
218.4	16.9134720023171	2.08856791541257e-05
218.6	17.124259490757	2.09130560806234e-05
218.8	17.5209072291903	2.09039304384566e-05
219	17.7235665406626	2.08795953926829e-05
219.2	17.8796823902652	2.09252236035137e-05
219.4	17.9748019457017	2.08765535119616e-05
219.6	18.0968829439059	2.08735116312404e-05
219.8	18.0959507612391	2.08370090625934e-05
220	18.3022136499253	2.08552603469152e-05
220.2	18.6228756298316	2.08430928240337e-05
220.4	18.8476332476867	2.08735116312404e-05
220.6	18.597226282323	2.08309253011536e-05
220.8	18.7055216095441	2.08461347047539e-05
221	19.4065915921653	2.08643859890774e-05
221.2	19.5564904535877	2.08795953926829e-05
221.4	19.5791244476955	2.08491765854743e-05
221.6	19.8123758352009	2.07792133289292e-05
221.8	20.0032374888184	2.08278834204338e-05
222	19.9411193636539	2.08157158975555e-05
222.2	20.5076695200147	2.08583022276359e-05
222.4	21.1728170831021	2.08400509433135e-05
222.6	21.2203800433915	2.08065902553977e-05
222.8	21.3295192310908	2.08278834204338e-05
223	20.7450253404453	2.08461347047539e-05
223.2	21.0366808846929	2.08126740168361e-05
223.4	21.8148102094657	2.08552603469152e-05
223.6	21.3089082853527	2.08005064939596e-05
223.8	22.1692559045127	2.07913808518032e-05
224	21.7829287817067	2.07731295674927e-05
224.2	21.789211967713	2.08126740168361e-05
224.4	22.4642485911206	2.08339671818735e-05
224.6	22.0909320550145	2.0785297090366e-05
224.8	22.1154978833431	2.08157158975555e-05
225	22.1257333759286	2.08430928240337e-05
225.2	22.8787108605119	2.08187577782749e-05
225.4	22.9757003430764	2.07548782831853e-05
225.6	22.971431910375	2.07609620446207e-05
225.8	23.1346600231378	2.0785297090366e-05
226	23.2962605505106	2.07883389710846e-05
226.2	23.5220078846761	2.07974646132407e-05
226.4	23.5643861088488	2.07731295674927e-05
226.6	23.7422446087923	2.07731295674927e-05
226.8	23.7301651653585	2.07883389710846e-05
227	23.7812996950019	2.07609620446207e-05
227.2	23.932017650939	2.07335851181638e-05
227.4	24.2459745434842	2.07792133289292e-05
227.6	24.3107351534641	2.07457526410327e-05
227.8	24.4285538474758	2.07457526410327e-05
228	24.5654135654028	2.0785297090366e-05
228.2	24.7604334689605	2.08005064939596e-05
228.4	24.8219760008862	2.07700876867746e-05
228.6	24.9018174838806	2.07640039253386e-05
228.8	25.013949571308	2.07822552096476e-05
229	24.9018616703512	2.07944227325219e-05
229.2	24.7810490404428	2.07487945217502e-05
229.4	25.0058835553698	2.07335851181638e-05
229.6	24.8657983431631	2.07487945217502e-05
229.8	24.9036100809633	2.07640039253386e-05
230	24.9720725313625	2.07670458060566e-05
230.2	24.9284789793905	2.07640039253386e-05
230.4	25.0178042840204	2.07518364024677e-05
230.6	25.0017418335171	2.07457526410327e-05
230.8	25.0831656592014	2.07427107603154e-05
231	25.3282320853366	2.07822552096476e-05
231.2	25.3121065096085	2.07609620446207e-05
231.4	25.5762662161796	2.07974646132407e-05
231.6	25.5855366807514	2.0785297090366e-05
231.8	25.6951772358051	2.07335851181638e-05
232	25.5973628402614	2.07457526410327e-05
232.2	25.6299083821687	2.07548782831853e-05
232.4	25.4133569381215	2.07518364024677e-05
232.6	25.5114665481094	2.07670458060566e-05
232.8	25.5051300819129	2.07974646132407e-05
233	26.0084339077404	2.07396688795981e-05
233.2	26.2689298273672	2.07761714482109e-05
233.4	26.3214065778912	2.07457526410327e-05
233.6	26.6041524080241	2.07640039253386e-05
233.8	26.6284052661726	2.08005064939596e-05
234	26.6216379232179	2.07640039253386e-05
234.2	26.5679534085344	2.07913808518032e-05
234.4	26.6633584968672	2.07761714482109e-05
234.6	26.5552756758209	2.07944227325219e-05
234.8	26.5193082676949	2.07670458060566e-05
235	26.6144794904133	2.07670458060566e-05
235.2	26.4674250383261	2.07792133289292e-05
235.4	26.1049096106757	2.07792133289292e-05
235.6	25.9321788069234	2.07457526410327e-05
235.8	25.6145892660681	2.07731295674927e-05
236	25.4787030165545	2.07974646132407e-05
236.2	25.0628649213848	2.08065902553977e-05
236.4	24.7301933128712	2.08096321361169e-05
236.6	24.4090273767093	2.07944227325219e-05
236.8	23.884082796809	2.08126740168361e-05
237	23.6211154612157	2.08400509433135e-05
237.2	23.1844307856985	2.08795953926829e-05
237.4	22.0724197121882	2.08765535119616e-05
237.6	22.7300030971797	2.08674278697983e-05
237.8	22.0442179564767	2.08765535119616e-05
238	21.7436898846638	2.08826372734043e-05
238.2	21.4092023119635	2.08552603469152e-05
238.4	21.5961724792061	2.08978466770126e-05
238.6	21.3711708321728	2.08674278697983e-05
238.8	21.1796712219961	2.08370090625934e-05
239	20.4140143556725	2.08522184661947e-05
239.2	20.1654404813552	2.08826372734043e-05
239.4	19.9561238546916	2.08978466770126e-05
239.6	19.8112041291646	2.08370090625934e-05
239.8	19.7469258147948	2.08552603469152e-05
240	19.6304715395462	2.08491765854743e-05
240.2	19.4895922844671	2.08552603469152e-05
240.4	19.4719112645035	2.08643859890774e-05
240.6	19.3988210841399	2.08461347047539e-05
240.8	19.4871918408372	2.08552603469152e-05
241	19.3709728943291	2.08522184661947e-05
241.2	19.3030669373123	2.08978466770126e-05
241.4	18.9280387959292	2.09130560806234e-05
241.6	18.7769652510791	2.08948047962907e-05
241.8	18.7011506863253	2.08613441083566e-05
242	18.4664107560803	2.08674278697983e-05
242.2	18.4525952813901	2.08765535119616e-05
242.4	18.3585242001814	2.08583022276359e-05
242.6	18.2447639294296	2.08583022276359e-05
242.8	18.0858711884573	2.08491765854743e-05
243	18.0698648991411	2.08370090625934e-05
243.2	17.9769434362044	2.08339671818735e-05
243.4	18.1912491688468	2.08704697505193e-05
243.6	18.0451711574145	2.08430928240337e-05
243.8	18.0052653609552	2.08704697505193e-05
244	17.9064744272138	2.09008885577346e-05
244.2	17.9020975245466	2.08765535119616e-05
244.4	17.7036950915274	2.08704697505193e-05
244.6	17.6383841132872	2.08674278697983e-05
244.8	17.6397061296212	2.08826372734043e-05
245	17.6674628278854	2.08674278697983e-05
245.2	17.6142378336773	2.0891762915569e-05
245.4	17.5752942325353	2.08887210348473e-05
245.6	17.598353250379	2.08978466770126e-05
245.8	17.4236976596202	2.0910014199901e-05
246	17.52837837829	2.09160979613458e-05
246.2	17.3599253976224	2.09313073649595e-05
246.4	17.3982855617917	2.09191398420683e-05
246.6	17.3564468354914	2.08826372734043e-05
246.8	17.2698018942969	2.09008885577346e-05
247	17.2216209690917	2.09282654842366e-05
247.2	17.0825027604648	2.0891762915569e-05
247.4	17.0721944531341	2.09069723191788e-05
247.6	16.9327189356368	2.0891762915569e-05
247.8	17.0105850337552	2.08704697505193e-05
248	16.9720329672748	2.08735116312404e-05
248.2	16.9745154201445	2.09191398420683e-05
248.4	16.8580091383469	2.0910014199901e-05
248.6	16.9975149347139	2.09282654842366e-05
248.8	16.9122040958651	2.09069723191788e-05
249	16.9707185682171	2.08887210348473e-05
249.2	16.9207742289931	2.09130560806234e-05
249.4	16.9138339181431	2.09130560806234e-05
249.6	16.8823195289452	2.08887210348473e-05
249.8	16.7799427782111	2.0891762915569e-05
250	16.8916867311514	2.08948047962907e-05
250.2	16.8111936119325	2.08552603469152e-05
250.4	16.826001644259	2.08704697505193e-05
250.6	16.8050451667825	2.08613441083566e-05
250.8	16.8753142356367	2.08400509433135e-05
251	16.7868670290815	2.08887210348473e-05
251.2	16.8512850797851	2.08856791541257e-05
251.4	16.8913871826305	2.08856791541257e-05
251.6	16.9253947523793	2.08704697505193e-05
251.8	16.414381802906	2.0891762915569e-05
252	16.3418171063788	2.08948047962907e-05
252.2	16.8944674657734	2.09039304384566e-05
252.4	16.8912427577133	2.0910014199901e-05
252.6	16.8162783369964	2.08643859890774e-05
252.8	16.8471696916693	2.08978466770126e-05
253	16.8260714555883	2.08795953926829e-05
253.2	16.7575042034076	2.08948047962907e-05
253.4	16.6912086354164	2.08826372734043e-05
253.6	16.6575564435651	2.0922181722791e-05
253.8	16.8104887632766	2.09069723191788e-05
254	16.7169145721679	2.09069723191788e-05
254.2	16.6665783139324	2.0891762915569e-05
254.4	16.6048799801205	2.0891762915569e-05
254.6	16.545600288088	2.08826372734043e-05
254.8	16.7016875285053	2.08978466770126e-05
255	16.7030922880129	2.0922181722791e-05
255.2	16.7647380959654	2.09191398420683e-05
255.4	16.7346664957178	2.0922181722791e-05
255.6	16.5359078971161	2.09039304384566e-05
255.8	16.5236939851798	2.09191398420683e-05
256	16.5604824603323	2.0922181722791e-05
256.2	16.5392113857317	2.09069723191788e-05
256.4	16.4400657461519	2.08948047962907e-05
256.6	16.5190286999263	2.09191398420683e-05
256.8	16.6286686385814	2.09130560806234e-05
257	16.4522307479541	2.08765535119616e-05
257.2	16.343011203786	2.09069723191788e-05
257.4	16.6306164134772	2.09008885577346e-05
257.6	16.5143606248246	2.08826372734043e-05
257.8	16.4327738298337	2.08370090625934e-05
258	16.4766676692323	2.08978466770126e-05
258.2	16.0456381036697	2.08795953926829e-05
258.4	15.9032340795206	2.08826372734043e-05
258.6	16.0099988192662	2.08765535119616e-05
258.8	16.5757886163123	2.09191398420683e-05
259	16.5639645255076	2.08978466770126e-05
259.2	16.5349551237526	2.08826372734043e-05
259.4	16.5658547463565	2.09130560806234e-05
259.6	16.5564997246012	2.08887210348473e-05
259.8	16.8000523717841	2.08704697505193e-05
260	16.9146626262046	2.09160979613458e-05
260.2	16.9607416243168	2.08765535119616e-05
260.4	17.1606264250043	2.08795953926829e-05
260.6	17.3501381322224	2.09039304384566e-05
260.8	17.7133680038316	2.08978466770126e-05
261	17.9832072999263	2.09495586492992e-05
261.2	18.1778598374562	2.09586842914704e-05
261.4	18.524698194461	2.09252236035137e-05
261.6	18.6373878098436	2.08430928240337e-05
261.8	18.7072980754279	2.08856791541257e-05
262	18.7649603680665	2.09069723191788e-05
262.2	19.4419608067018	2.09008885577346e-05
262.4	19.5472493321724	2.0891762915569e-05
262.6	19.5589959312994	2.08795953926829e-05
262.8	19.8513795646058	2.08370090625934e-05
263	20.0176943246468	2.08704697505193e-05
263.2	20.2025394645596	2.08765535119616e-05
263.4	21.1267153693429	2.08887210348473e-05
263.6	21.3442518320272	2.08948047962907e-05
263.8	21.5560351572566	2.08948047962907e-05
264	21.0342039998199	2.08522184661947e-05
264.2	21.9682916119479	2.08887210348473e-05
264.4	22.0261391328434	2.08826372734043e-05
264.6	22.0485628975603	2.08278834204338e-05
264.8	22.0209158870923	2.08035483746786e-05
265	22.1430278165455	2.08248415397141e-05
265.2	22.3007014029144	2.08217996589944e-05
265.4	21.8365868331632	2.08248415397141e-05
265.6	21.8983063754839	2.08370090625934e-05
265.8	22.7157309787353	2.08278834204338e-05
266	22.8401739574849	2.08005064939596e-05
266.2	22.3595839342332	2.08826372734043e-05
266.4	23.0943771707813	2.08613441083566e-05
266.6	23.1415002887102	2.08643859890774e-05
266.8	23.2525899744562	2.08339671818735e-05
267	23.22990075879	2.08704697505193e-05
267.2	23.5010150852998	2.08461347047539e-05
267.4	23.5090734697882	2.08278834204338e-05
267.6	23.6405473120059	2.08157158975555e-05
267.8	23.7491630488413	2.08430928240337e-05
268	23.9659105632947	2.08461347047539e-05
268.2	23.9297321038045	2.08765535119616e-05
268.4	24.1192579837977	2.08370090625934e-05
268.6	24.0505086814355	2.08217996589944e-05
268.8	24.267057599439	2.08248415397141e-05
269	24.3842218826272	2.08065902553977e-05
269.2	24.487934607455	2.08339671818735e-05
269.4	24.6044234325411	2.08339671818735e-05
269.6	24.6596795354768	2.08339671818735e-05
269.8	24.9252363314063	2.08187577782749e-05
270	24.7358517836922	2.07883389710846e-05
270.2	24.9788482264486	2.08126740168361e-05
270.4	25.1187607981973	2.07883389710846e-05
270.6	25.3140885034548	2.08157158975555e-05
270.8	25.4140252374231	2.08248415397141e-05
271	25.3618756288827	2.08005064939596e-05
271.2	25.5551007143996	2.0785297090366e-05
271.4	25.4221281638165	2.07792133289292e-05
271.6	25.9215698015695	2.08035483746786e-05
271.8	26.0701599978482	2.07761714482109e-05
272	26.0684888227932	2.07944227325219e-05
272.2	26.1852731857301	2.07913808518032e-05
272.4	26.3828262861305	2.07792133289292e-05
272.6	26.3229681330531	2.07700876867746e-05
272.8	26.190498402969	2.08096321361169e-05
273	26.3100305488644	2.08187577782749e-05
273.2	26.4255630415121	2.08035483746786e-05
273.4	26.4516847451434	2.08005064939596e-05
273.6	26.5316046667331	2.08248415397141e-05
273.8	26.9797765129637	2.07974646132407e-05
274	26.9892726678043	2.0785297090366e-05
274.2	27.0142256708951	2.08248415397141e-05
274.4	27.0277422260492	2.07883389710846e-05
274.6	27.0954910691785	2.08187577782749e-05
274.8	27.111592706288	2.08217996589944e-05
275	27.3489651549599	2.07974646132407e-05
275.2	27.2594054298195	2.0785297090366e-05
275.4	27.3605086690283	2.07913808518032e-05
275.6	27.4365691892284	2.08096321361169e-05
275.8	27.4353421039775	2.08005064939596e-05
276	27.3839736991843	2.08217996589944e-05
276.2	27.4162569904454	2.08005064939596e-05
276.4	27.4416388478826	2.08035483746786e-05
276.6	27.6230297784228	2.08248415397141e-05
276.8	27.4945048831361	2.08065902553977e-05
277	27.5041406604208	2.07913808518032e-05
277.2	27.4481652683533	2.07974646132407e-05
277.4	27.0961715328194	2.08096321361169e-05
277.6	27.0366443320545	2.08035483746786e-05
277.8	27.002935708529	2.08065902553977e-05
278	26.7986186743685	2.08126740168361e-05
278.2	26.7271415973188	2.08005064939596e-05
278.4	26.3752423240299	2.07944227325219e-05
278.6	26.0429001910363	2.08005064939596e-05
278.8	25.651984058935	2.08065902553977e-05
279	25.2648615905564	2.08065902553977e-05
279.2	24.8858828124003	2.08035483746786e-05
279.4	24.3511889018735	2.08157158975555e-05
279.6	23.8331073467643	2.08157158975555e-05
279.8	23.5563500702178	2.08370090625934e-05
280	23.0508425779796	2.08583022276359e-05
280.2	22.1743234835936	2.08795953926829e-05
280.4	21.7683178326887	2.08978466770126e-05
280.6	21.9893299657602	2.08278834204338e-05
280.8	21.7670630411726	2.08826372734043e-05
281	20.8888124847893	2.08674278697983e-05
281.2	21.3256417762463	2.08461347047539e-05
281.4	21.1614726476163	2.08461347047539e-05
281.6	20.889127715394	2.08583022276359e-05
281.8	19.8957195620617	2.08309253011536e-05
282	19.89610943532	2.08278834204338e-05
282.2	19.7299459232237	2.0891762915569e-05
282.4	19.4927130830985	2.08309253011536e-05
282.6	19.3496811813117	2.09069723191788e-05
282.8	18.7791379638883	2.08795953926829e-05
283	18.706721567481	2.08887210348473e-05
283.2	18.7266782121257	2.08765535119616e-05
283.4	19.0954081928375	2.08948047962907e-05
283.6	19.0501311413647	2.08765535119616e-05
283.8	18.810893198668	2.08856791541257e-05
284	18.5336927373253	2.08735116312404e-05
284.2	18.5494030935528	2.09282654842366e-05
284.4	18.3601893766268	2.08978466770126e-05
284.6	18.3645583115027	2.09191398420683e-05
284.8	18.1983711577869	2.08461347047539e-05
285	18.1007556275896	2.08826372734043e-05
285.2	17.8869970079048	2.08430928240337e-05
285.4	17.8493633697766	2.08674278697983e-05
285.6	17.9800359347137	2.0785297090366e-05
285.8	17.6896095016656	2.08704697505193e-05
286	17.7166434276016	2.09343492456825e-05
286.2	17.7028993063957	2.09373911264057e-05
286.4	17.7488107583351	2.09282654842366e-05
286.6	17.4213780652291	2.09039304384566e-05
286.8	17.4605006449609	2.0922181722791e-05
287	17.241562210727	2.09617261721944e-05
287.2	17.2433397641953	2.08856791541257e-05
287.4	17.192618977604	2.0910014199901e-05
287.6	17.1951559681566	2.08735116312404e-05
287.8	17.0730936406334	2.09404330071289e-05
288	17.0257912269182	2.09069723191788e-05
288.2	16.9433343037631	2.0922181722791e-05
288.4	17.0372550896889	2.09039304384566e-05
288.6	16.9352450403025	2.09343492456825e-05
288.8	16.8972386236086	2.09191398420683e-05
289	16.9336613514894	2.09617261721944e-05
289.2	16.8804221728863	2.09191398420683e-05
289.4	16.8806237591615	2.09313073649595e-05
289.6	16.8820528707564	2.08948047962907e-05
289.8	16.9195444996966	2.08491765854743e-05
290	16.8561746517031	2.09252236035137e-05
290.2	16.861931340243	2.09191398420683e-05
290.4	16.8467290986361	2.08795953926829e-05
290.6	16.8867423496434	2.08735116312404e-05
290.8	16.8023118989573	2.08978466770126e-05
291	16.8348702335979	2.09039304384566e-05
291.2	16.8401657676569	2.09282654842366e-05
291.4	16.7358772393726	2.0910014199901e-05
291.6	16.8466593390601	2.08704697505193e-05
291.8	16.7718048349206	2.08978466770126e-05
292	16.7816844196274	2.08856791541257e-05
292.2	16.84764184228	2.0922181722791e-05
292.4	16.8509880463614	2.0891762915569e-05
292.6	16.8384906084622	2.08735116312404e-05
292.8	16.8759172666771	2.08948047962907e-05
293	16.8802174310175	2.09160979613458e-05
293.2	16.8410489259741	2.09252236035137e-05
293.4	16.9193905042391	2.09434748878522e-05
293.6	16.8257642405571	2.09160979613458e-05
293.8	16.8483398221213	2.09039304384566e-05
294	16.3627450940022	2.09069723191788e-05
294.2	16.2357141807282	2.08826372734043e-05
294.4	16.9383638601087	2.09495586492992e-05
294.6	16.7867530888382	2.0891762915569e-05
294.8	16.7949642053082	2.08735116312404e-05
295	16.7884301641362	2.08674278697983e-05
295.2	16.6868283878417	2.08613441083566e-05
295.4	16.6502974735261	2.08035483746786e-05
295.6	16.6400117994668	2.08583022276359e-05
295.8	16.7823552284045	2.08704697505193e-05
296	16.6961638890609	2.08583022276359e-05
296.2	16.649534105548	2.09039304384566e-05
296.4	16.7702387055089	2.09191398420683e-05
296.6	16.7033503319037	2.0922181722791e-05
296.8	16.8435124502528	2.09313073649595e-05
297	16.7830291250755	2.08735116312404e-05
297.2	16.9099559236462	2.09008885577346e-05
297.4	16.8442698332156	2.09069723191788e-05
297.6	16.8071171984383	2.09039304384566e-05
297.8	16.8368520480963	2.09039304384566e-05
298	16.7532577758138	2.08826372734043e-05
298.2	16.7073471587186	2.09069723191788e-05
298.4	16.6770602554713	2.08522184661947e-05
298.6	16.6404394825341	2.08948047962907e-05
298.8	16.7739555447095	2.08461347047539e-05
299	16.5658465758811	2.09130560806234e-05
299.2	16.6414731430667	2.08856791541257e-05
299.4	16.5867641918948	2.0910014199901e-05
299.6	16.4850425457069	2.08826372734043e-05
299.8	16.5134148400369	2.08795953926829e-05
300	16.3689256564018	2.09191398420683e-05
300.2	16.4356831498723	2.09008885577346e-05
300.4	16.4292595371062	2.09191398420683e-05
300.6	16.3415746866288	2.0910014199901e-05
300.8	16.3692206166005	2.09039304384566e-05
301	16.398974259566	2.08856791541257e-05
301.2	15.7339180134173	2.09191398420683e-05
301.4	16.3484966126998	2.09160979613458e-05
301.6	16.3334146459467	2.09160979613458e-05
301.8	16.5362180190601	2.08948047962907e-05
302	16.4872417283001	2.08795953926829e-05
302.2	16.6863159129524	2.08491765854743e-05
302.4	16.9685434055735	2.0910014199901e-05
302.6	16.9813962557765	2.09434748878522e-05
302.8	17.3359642694133	2.09130560806234e-05
303	17.6600315956321	2.09039304384566e-05
303.2	17.9809723768913	2.09495586492992e-05
303.4	18.1103333326387	2.09434748878522e-05
303.6	18.2323190291276	2.09373911264057e-05
303.8	18.4292840607198	2.08887210348473e-05
304	18.7654978087384	2.09282654842366e-05
304.2	18.8705476977004	2.09495586492992e-05
304.4	18.7352430174022	2.09160979613458e-05
304.6	19.2646411331305	2.0891762915569e-05
304.8	19.4250917558601	2.08735116312404e-05
305	19.5830991231784	2.09039304384566e-05
305.2	19.7249027572643	2.09313073649595e-05
305.4	19.6863598719396	2.08735116312404e-05
305.6	19.9377082510038	2.08674278697983e-05
305.8	20.2461257366166	2.08765535119616e-05
306	20.228923540997	2.08613441083566e-05
306.2	20.5285616498558	2.09191398420683e-05
306.4	21.3269113598961	2.09252236035137e-05
306.6	21.4706446594804	2.07974646132407e-05
306.8	21.6774825500385	2.08187577782749e-05
307	21.8303506500219	2.08583022276359e-05
307.2	22.0481527633238	2.08552603469152e-05
307.4	22.3757934395875	2.08522184661947e-05
307.6	22.4342831373768	2.08856791541257e-05
307.8	22.5746057822536	2.08430928240337e-05
308	22.0864462911821	2.08370090625934e-05
308.2	22.2606235726373	2.08522184661947e-05
308.4	23.0550295244186	2.08065902553977e-05
308.6	23.0552382172678	2.08187577782749e-05
308.8	23.3120938455321	2.08309253011536e-05
309	23.5317382715306	2.08430928240337e-05
309.2	23.6127891400423	2.08522184661947e-05
309.4	23.749807075565	2.08461347047539e-05
309.6	23.8931694497466	2.08795953926829e-05
309.8	24.1562210143181	2.08613441083566e-05
310	24.345496003119	2.08126740168361e-05
310.2	24.3825795559631	2.07427107603154e-05
310.4	24.4516997397287	2.08248415397141e-05
310.6	24.5480212483569	2.08248415397141e-05
310.8	24.7305169321971	2.08491765854743e-05
311	24.935048002925	2.08309253011536e-05
311.2	24.8521098816957	2.08278834204338e-05
311.4	24.9774468503805	2.08217996589944e-05
311.6	25.0650941981132	2.08583022276359e-05
311.8	25.3868067650543	2.08522184661947e-05
312	25.4544594210257	2.08126740168361e-05
312.2	25.3909455179139	2.08035483746786e-05
312.4	25.2715816508718	2.08491765854743e-05
312.6	25.6241968763802	2.08613441083566e-05
312.8	25.6087919408449	2.08583022276359e-05
313	25.8046279777738	2.08400509433135e-05
313.2	25.6891836136902	2.08430928240337e-05
313.4	25.6290906537521	2.08126740168361e-05
313.6	26.2156187824811	2.08552603469152e-05
313.8	26.3668927809069	2.08522184661947e-05
314	26.5422840227666	2.08704697505193e-05
314.2	26.6457406073472	2.08704697505193e-05
314.4	26.8230495724736	2.0910014199901e-05
314.6	26.9430093204545	2.08978466770126e-05
314.8	27.0660666386495	2.0891762915569e-05
315	27.1188246465871	2.09039304384566e-05
315.2	26.9826653770852	2.08370090625934e-05
315.4	27.0223999894282	2.08339671818735e-05
315.6	27.012270542767	2.08400509433135e-05
315.8	26.8855026716838	2.08795953926829e-05
316	27.0809337896626	2.08613441083566e-05
316.2	27.0958661553152	2.08065902553977e-05
316.4	27.1367896429058	2.08461347047539e-05
316.6	27.0840539024105	2.08461347047539e-05
316.8	27.1025603809268	2.09008885577346e-05
317	26.9943384345884	2.0891762915569e-05
317.2	26.9896441176391	2.08248415397141e-05
317.4	26.7873071219082	2.08430928240337e-05
317.6	26.7145626093134	2.08795953926829e-05
317.8	26.3723900504925	2.09008885577346e-05
318	25.6491646997197	2.0891762915569e-05
318.2	25.2569338469828	2.08978466770126e-05
318.4	24.6921317069883	2.08613441083566e-05
318.6	24.0808754547769	2.08978466770126e-05
318.8	23.783418581938	2.09069723191788e-05
319	23.7309944256782	2.08948047962907e-05
319.2	23.2339447018842	2.08765535119616e-05
319.4	22.8441359615653	2.09039304384566e-05
319.6	22.6780256128404	2.08978466770126e-05
319.8	21.8387229736271	2.09373911264057e-05
320	22.2057234394632	2.09434748878522e-05
320.2	22.0683713154575	2.09586842914704e-05
320.4	21.4685467973763	2.09647680529184e-05
320.6	21.2939707050529	2.09951868601645e-05
320.8	20.2109529626904	2.09191398420683e-05
321	19.9195351047744	2.09738936950911e-05
321.2	19.8166307677977	2.09160979613458e-05
321.4	19.5604398997826	2.0910014199901e-05
321.6	19.52313377745	2.08978466770126e-05
321.8	19.3621334139488	2.0910014199901e-05
322	19.3638458301528	2.09160979613458e-05
322.2	18.7691670135064	2.09434748878522e-05
322.4	19.1262538335455	2.09373911264057e-05
322.6	18.9781562650431	2.09617261721944e-05
322.8	18.6242446379138	2.09069723191788e-05
323	18.4318237194869	2.09039304384566e-05
323.2	18.195725324426	2.0910014199901e-05
323.4	18.0495978203708	2.09343492456825e-05
323.6	17.9586866686277	2.09373911264057e-05
323.8	17.8563554010702	2.0922181722791e-05
324	17.8392363040878	2.09373911264057e-05
324.2	17.9283933920714	2.0910014199901e-05
324.4	17.7811740208997	2.0922181722791e-05
324.6	17.6441465547099	2.09191398420683e-05
324.8	17.566128090038	2.10012706216149e-05
325	17.646480694665	2.09373911264057e-05
325.2	17.5371548505457	2.09373911264057e-05
325.4	17.5661911874661	2.09313073649595e-05
325.6	17.4208855658519	2.09404330071289e-05
325.8	17.2045906047973	2.09191398420683e-05
326	17.137392982947	2.0891762915569e-05
326.2	17.2352276593769	2.09434748878522e-05
326.4	17.1747379418489	2.09282654842366e-05
326.6	17.046274180122	2.09586842914704e-05
326.8	16.9934076108057	2.0922181722791e-05
327	16.9822118437459	2.09373911264057e-05
327.2	16.9774827282435	2.09282654842366e-05
327.4	16.9563082020423	2.09313073649595e-05
327.6	16.8801112821663	2.09343492456825e-05
327.8	16.8799412786984	2.09252236035137e-05
328	16.8219240585617	2.09313073649595e-05
328.2	16.848196933437	2.0922181722791e-05
328.4	16.8416250412411	2.09039304384566e-05
328.6	16.8794617540182	2.08887210348473e-05
328.8	16.8716802385946	2.08887210348473e-05
329	16.7926278268425	2.08735116312404e-05
329.2	16.7084912570652	2.08948047962907e-05
329.4	16.7827167585509	2.09160979613458e-05
329.6	16.8328133199089	2.09252236035137e-05
329.8	16.7885376804506	2.09160979613458e-05
330	16.830261881124	2.09191398420683e-05
330.2	16.8798870769633	2.09343492456825e-05
330.4	16.82944268298	2.09434748878522e-05
330.6	16.7367824596739	2.09465167685757e-05
330.8	16.7875881486958	2.09465167685757e-05
331	16.3014677677963	2.09647680529184e-05
331.2	16.1252560933619	2.09678099336425e-05
331.4	16.2651326601223	2.09738936950911e-05
331.6	16.1685145189544	2.09313073649595e-05
331.8	16.7202894343426	2.09495586492992e-05
332	16.7191904028268	2.09556424107466e-05
332.2	16.5706811730008	2.09799774565401e-05
332.4	16.6176523565323	2.09708518143668e-05
332.6	16.6885884711024	2.09647680529184e-05
332.8	16.7236368024542	2.09313073649595e-05
333	16.5966965948555	2.09404330071289e-05
333.2	16.6416705143862	2.09069723191788e-05
333.4	16.6636296565391	2.09252236035137e-05
333.6	16.8185117886754	2.09282654842366e-05
333.8	16.7751013454288	2.09678099336425e-05
334	16.7743003790792	2.09282654842366e-05
334.2	16.6391563803408	2.09039304384566e-05
334.4	16.6569535024475	2.08948047962907e-05
334.6	16.5915113781545	2.09008885577346e-05
334.8	16.7026599572278	2.09282654842366e-05
335	16.7020657303394	2.09404330071289e-05
335.2	16.73357084511	2.0922181722791e-05
335.4	16.6753025648849	2.09556424107466e-05
335.6	16.6930956181645	2.0922181722791e-05
335.8	16.8334370151302	2.09586842914704e-05
336	16.8098172409812	2.09495586492992e-05
336.2	16.7710746213929	2.09495586492992e-05
336.4	16.8153204039604	2.09465167685757e-05
336.6	16.7788863756279	2.09556424107466e-05
336.8	16.7570012282766	2.09647680529184e-05
337	16.7669263587956	2.09160979613458e-05
337.2	16.802617251311	2.09799774565401e-05
337.4	16.7723347232703	2.09738936950911e-05
337.6	16.8418758092184	2.0922181722791e-05
337.8	16.702449585393	2.09465167685757e-05
338	16.6489739460156	2.09586842914704e-05
338.2	16.7152802227386	2.0910014199901e-05
338.4	16.8607732353939	2.09313073649595e-05
338.6	16.9059882804345	2.09069723191788e-05
338.8	16.9052218543894	2.09008885577346e-05
339	16.7601289663282	2.08704697505193e-05
339.2	16.8139027203271	2.08978466770126e-05
339.4	16.6914157775505	2.08887210348473e-05
339.6	16.6490632174539	2.08948047962907e-05
339.8	16.7166704277695	2.0922181722791e-05
340	16.4959348950441	2.09434748878522e-05
340.2	16.580529676747	2.09526005300228e-05
340.4	16.3284720401957	2.0922181722791e-05
340.6	16.7367406567804	2.09252236035137e-05
340.8	16.7314848669337	2.09586842914704e-05
341	16.9214300097848	2.10103962637914e-05
341.2	17.1948440651264	2.09708518143668e-05
341.4	17.6057440408357	2.09921449794394e-05
341.6	17.5701492635449	2.09769355758156e-05
341.8	17.7825056583165	2.09921449794394e-05
342	17.9437331355675	2.09769355758156e-05
342.2	18.0991938128467	2.09130560806234e-05
342.4	18.2984364942873	2.08856791541257e-05
342.6	18.5115243141052	2.09373911264057e-05
342.8	18.8075259247809	2.09769355758156e-05
343	19.3785045484333	2.09678099336425e-05
343.2	19.4214907111422	2.09373911264057e-05
343.4	19.4885603750266	2.09404330071289e-05
343.6	19.6351170144705	2.08613441083566e-05
343.8	19.7111797470076	2.08430928240337e-05
344	19.9487234971331	2.08552603469152e-05
344.2	20.0116879784342	2.08491765854743e-05
344.4	20.6782105343993	2.08309253011536e-05
344.6	20.4566158740232	2.08643859890774e-05
344.8	20.545153481893	2.09008885577346e-05
345	21.234795903762	2.08491765854743e-05
345.2	21.5651999795707	2.08795953926829e-05
345.4	21.6048725136949	2.09130560806234e-05
345.6	21.6815382099388	2.0891762915569e-05
345.8	21.9761452709314	2.09039304384566e-05
346	22.2500123951213	2.08795953926829e-05
346.2	22.3633120004773	2.08856791541257e-05
346.4	21.784101187334	2.08795953926829e-05
346.6	22.4892824663033	2.08765535119616e-05
346.8	22.6686150428043	2.08674278697983e-05
347	22.7744405364711	2.0910014199901e-05
347.2	22.3533310963213	2.08704697505193e-05
347.4	22.4111490147048	2.08765535119616e-05
347.6	23.1842236354641	2.08948047962907e-05
347.8	23.3527169334874	2.08948047962907e-05
348	23.4642218791707	2.08704697505193e-05
348.2	23.5007794493915	2.08643859890774e-05
348.4	23.6977993675069	2.08735116312404e-05
348.6	23.7241841000762	2.08552603469152e-05
348.8	23.8115316868727	2.08674278697983e-05
349	23.9278090500191	2.08552603469152e-05
349.2	24.0475730933801	2.08704697505193e-05
349.4	24.2115977716105	2.08826372734043e-05
349.6	24.3246806860712	2.08674278697983e-05
349.8	24.494453201387	2.08826372734043e-05
350	24.511937509029	2.08704697505193e-05
350.2	24.8228108162259	2.08643859890774e-05
350.4	24.9613582881656	2.08583022276359e-05
350.6	25.0104917274934	2.08157158975555e-05
350.8	25.0066823401289	2.08309253011536e-05
351	25.1499421897659	2.08157158975555e-05
351.2	25.1618060048407	2.08643859890774e-05
351.4	25.3569305403904	2.08248415397141e-05
351.6	25.2732870163314	2.08400509433135e-05
351.8	25.2574887929977	2.08278834204338e-05
352	25.3242290551856	2.08461347047539e-05
352.2	25.5712258559621	2.08522184661947e-05
352.4	25.6495209845569	2.08157158975555e-05
352.6	25.2741437716072	2.08339671818735e-05
352.8	25.4380548465665	2.07974646132407e-05
353	25.5436194912442	2.07518364024677e-05
353.2	25.6759146895254	2.07944227325219e-05
353.4	26.0993852245076	2.07974646132407e-05
353.6	26.3544508699219	2.07944227325219e-05
353.8	26.595749113754	2.08035483746786e-05
354	26.5589969117147	2.08217996589944e-05
354.2	26.6297363588875	2.08157158975555e-05
354.4	26.8483350551027	2.08126740168361e-05
354.6	26.891897102047	2.08339671818735e-05
354.8	27.0216268092983	2.08157158975555e-05
355	27.0324313054163	2.08005064939596e-05
355.2	27.0459555719512	2.08522184661947e-05
355.4	27.1802246701902	2.08035483746786e-05
355.6	27.1632851202343	2.08430928240337e-05
355.8	27.3823781212957	2.08370090625934e-05
356	27.3980794391977	2.07792133289292e-05
356.2	27.1954476439245	2.08248415397141e-05
356.4	27.2163062834755	2.08005064939596e-05
356.6	27.456825845077	2.08035483746786e-05
356.8	27.5453764144137	2.07913808518032e-05
357	27.7118511546987	2.08126740168361e-05
357.2	27.7319008666419	2.07944227325219e-05
357.4	27.837653567215	2.0785297090366e-05
357.6	27.8442967839595	2.08096321361169e-05
357.8	27.9458920039446	2.08035483746786e-05
358	27.9267241764753	2.07731295674927e-05
358.2	27.9652974582969	2.07883389710846e-05
358.4	27.9798734782535	2.08035483746786e-05
358.6	27.9791606168637	2.07883389710846e-05
358.8	27.9545678505788	2.07974646132407e-05
359	27.9946718725561	2.07700876867746e-05
359.2	27.9506466844332	2.07761714482109e-05
359.4	27.7600370776494	2.08126740168361e-05
359.6	27.4827572490262	2.07792133289292e-05
359.8	27.4752922420032	2.07913808518032e-05
360	27.0678946013624	2.07640039253386e-05
360.2	26.7519431931693	2.07913808518032e-05
360.4	26.0526335973236	2.08309253011536e-05
360.6	25.6345161828453	2.08005064939596e-05
360.8	25.0704407843728	2.08339671818735e-05
361	24.354128612485	2.08248415397141e-05
361.2	23.7207796474188	2.08430928240337e-05
361.4	23.4008468595302	2.08613441083566e-05
361.6	22.8314500151013	2.08613441083566e-05
361.8	21.947737309258	2.08735116312404e-05
362	21.7053549907475	2.08643859890774e-05
362.2	21.21281527808	2.08522184661947e-05
362.4	20.9653910516091	2.08948047962907e-05
362.6	21.3718694661145	2.08948047962907e-05
362.8	21.0331461486758	2.08765535119616e-05
363	20.1820542321177	2.08704697505193e-05
363.2	20.0979225342555	2.08735116312404e-05
363.4	19.9003476855676	2.08826372734043e-05
363.6	19.5259602908029	2.09160979613458e-05
363.8	19.534577722789	2.08765535119616e-05
364	19.4030868402648	2.09282654842366e-05
364.2	19.4256641894285	2.09252236035137e-05
364.4	18.8378545082026	2.09404330071289e-05
364.6	18.7792991758728	2.09313073649595e-05
364.8	18.6476588719619	2.09343492456825e-05
365	18.4448469842174	2.09404330071289e-05
365.2	18.1857139668732	2.09130560806234e-05
365.4	18.1831539577315	2.08826372734043e-05
365.6	17.9860615456822	2.09160979613458e-05
365.8	17.9325304749566	2.09708518143668e-05
366	17.980994149448	2.09404330071289e-05
366.2	17.9380283930483	2.09373911264057e-05
366.4	17.9719961542672	2.09404330071289e-05
366.6	17.8189057891267	2.09191398420683e-05
366.8	17.7428677297398	2.09769355758156e-05
367	17.6899642828773	2.09191398420683e-05
367.2	17.5679401519953	2.09708518143668e-05
367.4	17.4606648614092	2.09830193372648e-05
367.6	17.5597512031332	2.08704697505193e-05
367.8	17.4299708021097	2.08978466770126e-05
368	17.4108862208601	2.09191398420683e-05
368.2	17.3119078565833	2.08978466770126e-05
368.4	17.2416673784205	2.08674278697983e-05
368.6	17.2273365948034	2.08795953926829e-05
368.8	17.2334277826636	2.0891762915569e-05
369	17.2833471125386	2.08552603469152e-05
369.2	17.1892516807367	2.0891762915569e-05
369.4	17.203973924542	2.09617261721944e-05
369.6	17.1683448390549	2.09404330071289e-05
369.8	17.083051306593	2.08948047962907e-05
370	16.946969356995	2.09039304384566e-05
370.2	17.0601570709796	2.09252236035137e-05
370.4	16.9553240701851	2.09343492456825e-05
370.6	16.911108076409	2.08978466770126e-05
370.8	16.9238937999635	2.09069723191788e-05
371	16.8862544412436	2.08430928240337e-05
371.2	16.9470289114359	2.0891762915569e-05
371.4	16.866746187117	2.08765535119616e-05
371.6	16.8659520125854	2.08887210348473e-05
371.8	16.8266300765939	2.08735116312404e-05
372	16.8140458368253	2.0891762915569e-05
372.2	16.8254073338685	2.0910014199901e-05
372.4	16.8519895109854	2.08795953926829e-05
372.6	16.8501794251498	2.0922181722791e-05
372.8	16.969915423021	2.09008885577346e-05
373	16.8270644491598	2.09282654842366e-05
373.2	16.820981206202	2.09465167685757e-05
373.4	16.9159346237829	2.0910014199901e-05
373.6	16.8498777728371	2.08856791541257e-05
373.8	16.7016663477873	2.09039304384566e-05
374	16.7737272345704	2.09160979613458e-05
374.2	16.8115756511853	2.09404330071289e-05
374.4	16.2936688360036	2.09373911264057e-05
374.6	16.2868487900949	2.09373911264057e-05
374.8	16.1787933760785	2.09343492456825e-05
375	16.6564693243964	2.09404330071289e-05
375.2	16.9141006202355	2.09282654842366e-05
375.4	16.8578601640213	2.08856791541257e-05
375.6	16.8362217206309	2.08948047962907e-05
375.8	16.9305218577439	2.08948047962907e-05
376	16.8435778161465	2.09343492456825e-05
376.2	16.8803416008458	2.0922181722791e-05
376.4	16.8086157516432	2.0891762915569e-05
376.6	16.724035048964	2.09373911264057e-05
376.8	16.6927057535119	2.08735116312404e-05
377	16.7806267141191	2.08948047962907e-05
377.2	16.676839090089	2.08978466770126e-05
377.4	16.7278152916685	2.09373911264057e-05
377.6	16.7675391923888	2.09373911264057e-05
377.8	16.7553554082444	2.0922181722791e-05
378	16.7933423354987	2.09647680529184e-05
378.2	16.7173984590364	2.09373911264057e-05
378.4	16.6994238806443	2.09556424107466e-05
378.6	16.6590490149222	2.09313073649595e-05
378.8	16.6623670154894	2.09617261721944e-05
379	16.6750262043172	2.09282654842366e-05
379.2	16.66837922589	2.0910014199901e-05
379.4	16.643159374058	2.08948047962907e-05
379.6	16.6394252667961	2.0891762915569e-05
379.8	16.5673134251286	2.0922181722791e-05
380	16.5846724037638	2.09039304384566e-05
380.2	16.4724688847256	2.08887210348473e-05
380.4	16.5070278720154	2.08613441083566e-05
380.6	16.64761504217	2.08643859890774e-05
380.8	16.5409290678579	2.08309253011536e-05
381	16.4627291257754	2.08704697505193e-05
381.2	16.4865307846331	2.08643859890774e-05
381.4	16.3657506162868	2.08522184661947e-05
381.6	15.8243487682639	2.08370090625934e-05
381.8	15.8650296185119	2.08643859890774e-05
382	16.4504007914836	2.08552603469152e-05
382.2	16.5713069769066	2.08795953926829e-05
382.4	16.8456240356573	2.08978466770126e-05
382.6	16.890132031474	2.0891762915569e-05
382.8	16.8340594256106	2.08978466770126e-05
383	17.1214071236608	2.09252236035137e-05
383.2	17.3778600025614	2.08674278697983e-05
383.4	17.7211477734832	2.09434748878522e-05
383.6	17.7968708768124	2.08765535119616e-05
383.8	18.0118226150079	2.09160979613458e-05
384	18.2582044747688	2.08795953926829e-05
384.2	18.495032834807	2.09069723191788e-05
384.4	18.7886872615937	2.08856791541257e-05
384.6	19.1126551622376	2.08887210348473e-05
384.8	18.7509854420736	2.08765535119616e-05
385	19.394361735299	2.09039304384566e-05
385.2	19.4086560639243	2.09069723191788e-05
385.4	19.671134659541	2.08674278697983e-05
385.6	19.8187310450984	2.08674278697983e-05
385.8	20.072396137639	2.08887210348473e-05
386	20.1622671064327	2.09130560806234e-05
386.2	20.4263270553854	2.08948047962907e-05
386.4	21.1717099973737	2.09191398420683e-05
386.6	21.2034820427147	2.08826372734043e-05
386.8	21.3596724155452	2.08704697505193e-05
387	21.4144226637527	2.08370090625934e-05
387.2	21.4851975362069	2.08309253011536e-05
387.4	21.6264582385134	2.08826372734043e-05
387.6	21.9268441881838	2.08887210348473e-05
387.8	22.238381859158	2.08613441083566e-05
388	22.4235487960521	2.08583022276359e-05
388.2	21.9078955508907	2.08552603469152e-05
388.4	22.6234275874604	2.07457526410327e-05
388.6	22.1249758506632	2.07761714482109e-05
388.8	22.9626976904718	2.08065902553977e-05
389	22.4015225700048	2.08278834204338e-05
389.2	22.4309145400555	2.0785297090366e-05
389.4	23.1409908437337	2.07944227325219e-05
389.6	23.3296321466758	2.08461347047539e-05
389.8	23.4065328344983	2.07396688795981e-05
390	23.5388860655295	2.07670458060566e-05
390.2	23.6432189528868	2.07792133289292e-05
390.4	23.8072647811996	2.08248415397141e-05
390.6	23.9547683849924	2.08552603469152e-05
390.8	24.1679911064963	2.08005064939596e-05
391	24.3226358898682	2.08217996589944e-05
391.2	24.4095224060188	2.07548782831853e-05
391.4	24.5389679013544	2.07913808518032e-05
391.6	24.8983037917932	2.08096321361169e-05
391.8	24.9288185753767	2.08278834204338e-05
392	24.946219107273	2.08278834204338e-05
392.2	24.9847063433196	2.08248415397141e-05
392.4	25.0224673029219	2.08370090625934e-05
392.6	25.0177754529317	2.08157158975555e-05
392.8	25.4343080380251	2.08096321361169e-05
393	25.410568242227	2.08187577782749e-05
393.2	25.6434566522491	2.0785297090366e-05
393.4	25.5708986367238	2.07822552096476e-05
393.6	25.5562844948438	2.08005064939596e-05
393.8	25.5940822351502	2.07822552096476e-05
394	26.163087878814	2.07792133289292e-05
394.2	26.126448410169	2.07944227325219e-05
394.4	26.3421132842833	2.07883389710846e-05
394.6	26.1482684367345	2.08035483746786e-05
394.8	26.2000799401031	2.08096321361169e-05
395	25.694759006225	2.07822552096476e-05
395.2	26.0975919412175	2.0757920163903e-05
395.4	26.2781994000222	2.07427107603154e-05
395.6	26.367311136701	2.07913808518032e-05
395.8	26.4745426172764	2.07700876867746e-05
396	26.6630918681747	2.07883389710846e-05
396.2	26.4992257271397	2.07335851181638e-05
396.4	26.6036354869495	2.07640039253386e-05
396.6	26.7006523295723	2.08248415397141e-05
396.8	26.7553175506423	2.07974646132407e-05
397	26.8899991707461	2.07761714482109e-05
397.2	26.9720800970028	2.07974646132407e-05
397.4	27.0390942112814	2.08278834204338e-05
397.6	27.3035151786149	2.08096321361169e-05
397.8	27.3374691356731	2.0785297090366e-05
398	27.4349378066854	2.07822552096476e-05
398.2	27.5674291335611	2.07640039253386e-05
398.4	27.4859375186834	2.07670458060566e-05
398.6	27.5350759125249	2.07548782831853e-05
398.8	27.4717004436733	2.07700876867746e-05
399	27.4354087156474	2.07883389710846e-05
399.2	27.2821635533508	2.07366269988809e-05
399.4	27.0880637121292	2.07609620446207e-05
399.6	26.9301858202199	2.07427107603154e-05
399.8	26.8175000781681	2.07214175952963e-05
[truncated: 16,238 more rows]
