# Supplementary material for: Oscillatory dynamics of an electrically driven dissipative structure
Source: PLoS One. 2019 May 29;14(5):e0217305. doi: 10.1371/journal.pone.0217305 (PMC6541375; doi:10.1371/journal.pone.0217305)
Supplement: S2 Dataset — This file is a dataset containing the position and current values derived from the simulations of the CDM reported herein. (CSV) [file pone.0217305.s005.csv]

0.1	0.01001	0	0
0.2	0.0061503	0.075	-22.742
0.3	0.0044145	0.175	-21.666
0.4	0.0072048	0.275	-20.762
0.5	0.013414	0.375	-20.003
0.6	0.016549	0.475	-19.366
0.7	0.017015	0.575	-18.829
0.8	0.015837	0.675	-18.377
0.9	0.012301	0.775	-17.997
1	0.0088168	0.875	-17.676
1.1	0.010472	0.975	-17.406
1.2	0.012369	1.075	-17.178
1.3	0.0093566	1.175	-16.985
1.4	0.0097647	1.275	-16.822
1.5	0.012973	1.375	-16.684
1.6	0.011563	1.475	-16.567
1.7	0.010061	1.575	-16.468
1.8	0.0095731	1.675	-16.384
1.9	0.011529	1.775	-16.313
2	0.011035	1.875	-16.253
2.1	0.010029	1.975	-16.201
2.2	0.010028	2.075	-16.157
2.3	0.010464	2.175	-16.12
2.4	0.011668	2.275	-16.088
2.5	0.012232	2.375	-16.061
2.6	0.0088789	2.475	-16.038
2.7	0.0087115	2.575	-16.018
2.8	0.010651	2.675	-16.001
2.9	0.011456	2.775	-15.987
3	0.011554	2.875	-15.974
3.1	0.0095818	2.975	-15.964
3.2	0.010373	3.075	-15.955
3.3	0.010402	3.175	-15.947
3.4	0.011246	3.275	-15.94
3.5	0.011208	3.375	-15.934
3.6	0.0088517	3.475	-15.929
3.7	0.011006	3.575	-15.925
3.8	0.011922	3.675	-15.921
3.9	0.0087057	3.775	-15.918
4	0.0085603	3.875	-15.915
4.1	0.012472	3.975	-15.913
4.2	0.014603	4.075	-15.91
4.3	0.014502	4.175	-15.909
4.4	0.012319	4.275	-15.907
4.5	0.0087983	4.375	-15.906
4.6	0.0096818	4.475	-15.905
4.7	0.013127	4.575	-15.904
4.8	0.01244	4.675	-15.903
4.9	0.0080819	4.775	-15.902
5	0.0062864	4.875	-15.901
5.1	0.0091117	4.975	-15.901
5.2	0.013924	5.075	-15.9
5.3	0.015197	5.175	-15.9
5.4	0.014805	5.275	-15.899
5.5	0.012562	5.375	-15.899
5.6	0.0091279	5.475	-15.899
5.7	0.01029	5.575	-15.898
5.8	0.011863	5.675	-15.898
5.9	0.0089386	5.775	-15.898
6	0.0090417	5.875	-15.898
6.1	0.011353	5.975	-15.898
6.2	0.010675	6.075	-15.897
6.3	0.0092934	6.175	-15.897
6.4	0.010714	6.275	-15.897
6.5	0.011491	6.375	-15.897
6.6	0.01152	6.475	-15.897
6.7	0.0094012	6.575	-15.897
6.8	0.0098642	6.675	-15.897
6.9	0.011476	6.775	-15.897
7	0.010778	6.875	-15.897
7.1	0.0094829	6.975	-15.897
7.2	0.011144	7.075	-15.897
7.3	0.010218	7.175	-15.897
7.4	0.0082963	7.275	-15.897
7.5	0.010766	7.375	-15.897
7.6	0.011737	7.475	-15.897
7.7	0.008413	7.575	-15.897
7.8	0.0079423	7.675	-15.897
7.9	0.011096	7.775	-15.897
8	0.011521	7.875	-15.896
8.1	0.0098556	7.975	-15.896
8.2	0.011163	8.075	-15.896
8.3	0.010029	8.175	-15.896
8.4	0.0078411	8.275	-15.896
8.5	0.0097833	8.375	-15.896
8.6	0.014453	8.475	-15.896
8.7	0.016062	8.575	-15.896
8.8	0.016651	8.675	-15.896
8.9	0.016683	8.775	-15.896
9	0.016109	8.875	-15.896
9.1	0.014428	8.975	-15.896
9.2	0.010381	9.075	-15.896
9.3	0.0053788	9.175	-15.896
9.4	0.0047663	9.275	-15.897
9.5	0.0071778	9.375	-15.896
9.6	0.012013	9.475	-15.896
9.7	0.014493	9.575	-15.896
9.8	0.014559	9.675	-15.896
9.9	0.012529	9.775	-15.896
10	0.0092768	9.875	-15.896
10.1	0.0084806	9.975	-15.896
10.2	0.010016	10.075	-15.896
10.3	0.011775	10.175	-15.896
10.4	0.0090217	10.275	-15.896
10.5	0.0094106	10.375	-15.896
10.6	0.012316	10.475	-15.896
10.7	0.012944	10.575	-15.896
10.8	0.010182	10.675	-15.896
10.9	0.0065962	10.775	-15.896
11	0.0085683	10.875	-15.896
11.1	0.012213	10.975	-15.896
11.2	0.013476	11.075	-15.896
11.3	0.011753	11.175	-15.896
11.4	0.0083168	11.275	-15.896
11.5	0.0090305	11.375	-15.896
11.6	0.011951	11.475	-15.896
11.7	0.012352	11.575	-15.896
11.8	0.0089829	11.675	-15.896
11.9	0.00886	11.775	-15.896
12	0.010931	11.875	-15.896
12.1	0.0098021	11.975	-15.896
12.2	0.007711	12.075	-15.896
12.3	0.010093	12.175	-15.896
12.4	0.012826	12.275	-15.896
12.5	0.011898	12.375	-15.896
12.6	0.0093281	12.475	-15.896
12.7	0.0093871	12.575	-15.896
12.8	0.01031	12.675	-15.896
12.9	0.010403	12.775	-15.896
13	0.011303	12.875	-15.896
13.1	0.011359	12.975	-15.896
13.2	0.0092041	13.075	-15.896
13.3	0.0095445	13.175	-15.896
13.4	0.01086	13.275	-15.896
13.5	0.0094863	13.375	-15.896
13.6	0.0092752	13.475	-15.896
13.7	0.009907	13.575	-15.896
13.8	0.009735	13.675	-15.896
13.9	0.010353	13.775	-15.896
14	0.010254	13.875	-15.896
14.1	0.0109	13.975	-15.896
14.2	0.010448	14.075	-15.896
14.3	0.0092049	14.175	-15.896
14.4	0.010791	14.275	-15.896
14.5	0.0096182	14.375	-15.896
14.6	0.0096365	14.475	-15.896
14.7	0.012533	14.575	-15.896
14.8	0.013424	14.675	-15.896
14.9	0.011341	14.775	-15.896
15	0.009298	14.875	-15.896
15.1	0.010137	14.975	-15.896
15.2	0.0099431	15.075	-15.896
15.3	0.010454	15.175	-15.896
15.4	0.0098577	15.275	-15.896
15.5	0.010001	15.375	-15.896
15.6	0.011076	15.475	-15.896
15.7	0.0096558	15.575	-15.896
15.8	0.0095204	15.675	-15.896
15.9	0.010388	15.775	-15.896
16	0.010492	15.875	-15.896
16.1	0.011467	15.975	-15.896
16.2	0.011709	16.075	-15.896
16.3	0.0099762	16.175	-15.896
16.4	0.011264	16.275	-15.896
16.5	0.01014	16.375	-15.896
16.6	0.0080001	16.475	-15.896
16.7	0.010064	16.575	-15.896
16.8	0.012483	16.675	-15.896
16.9	0.010999	16.775	-15.896
17	0.009273	16.875	-15.896
17.1	0.010442	16.975	-15.896
17.2	0.010839	17.075	-15.896
17.3	0.010077	17.175	-15.896
17.4	0.0082392	17.275	-15.896
17.5	0.010789	17.375	-15.896
17.6	0.011893	17.475	-15.896
17.7	0.0088465	17.575	-15.896
17.8	0.0089828	17.675	-15.896
17.9	0.011456	17.775	-15.896
18	0.011152	17.875	-15.896
18.1	0.010594	17.975	-15.896
18.2	0.011528	18.075	-15.896
18.3	0.01178	18.175	-15.896
18.4	0.010107	18.275	-15.896
18.5	0.011263	18.375	-15.896
18.6	0.011887	18.475	-15.896
18.7	0.0083293	18.575	-15.896
18.8	0.0075392	18.675	-15.896
18.9	0.012314	18.775	-15.896
19	0.016501	18.875	-15.896
19.1	0.019659	18.975	-15.896
19.2	0.024273	19.075	-15.896
19.3	0.033512	19.175	-15.896
19.4	0.044464	19.275	-15.897
19.5	0.056881	19.375	-15.897
19.6	0.070474	19.475	-15.897
19.7	0.086013	19.575	-15.898
19.8	0.10609	19.675	-15.898
19.9	0.13093	19.775	-15.9
20	0.16202	19.875	-15.901
20.1	0.20146	19.975	-15.904
20.2	0.24996	20.075	-15.908
20.3	0.31073	20.175	-15.915
20.4	0.38379	20.275	-15.924
20.5	0.47467	20.375	-15.939
20.6	0.58474	20.475	-15.962
20.7	0.71891	20.575	-15.996
20.8	0.87898	20.675	-16.044
20.9	1.0701	20.775	-16.114
21	1.299	20.875	-16.211
21.1	1.5673	20.975	-16.346
21.2	1.8787	21.075	-16.514
21.3	2.2273	21.175	-16.712
21.4	2.6124	21.275	-16.919
21.5	3.0247	21.375	-17.115
21.6	3.4515	21.475	-17.276
21.7	3.8838	21.575	-17.386
21.8	4.3086	21.675	-17.438
21.9	4.7155	21.775	-17.427
22	5.0997	21.875	-17.359
22.1	5.4554	21.975	-17.241
22.2	5.7766	22.075	-17.078
22.3	6.0564	22.175	-16.876
22.4	6.2952	22.275	-16.641
22.5	6.4948	22.375	-16.387
22.6	6.6523	22.475	-16.121
22.7	6.7655	22.575	-15.851
22.8	6.8295	22.675	-15.585
22.9	6.8443	22.775	-15.332
23	6.8056	22.875	-15.105
23.1	6.7087	22.975	-14.92
23.2	6.5481	23.075	-14.798
23.3	6.3124	23.175	-14.775
23.4	5.9904	23.275	-14.895
23.5	5.5693	23.375	-15.203
23.6	5.0476	23.475	-15.71
23.7	4.4364	23.575	-16.349
23.8	3.754	23.675	-17.021
23.9	3.0238	23.775	-17.643
24	2.2673	23.875	-18.197
24.1	1.4986	23.975	-18.714
24.2	0.72038	24.075	-19.242
24.3	-0.056308	24.175	-19.69
24.4	-0.79305	24.275	-19.763
24.5	-1.4608	24.375	-19.524
24.6	-2.0634	24.475	-19.239
24.7	-2.6112	24.575	-18.98
24.8	-3.1149	24.675	-18.74
24.9	-3.5768	24.775	-18.511
25	-3.9998	24.875	-18.284
25.1	-4.3897	24.975	-18.058
25.2	-4.7515	25.075	-17.832
25.3	-5.0833	25.175	-17.605
25.4	-5.3842	25.275	-17.372
25.5	-5.6538	25.375	-17.134
25.6	-5.8917	25.475	-16.888
25.7	-6.0993	25.575	-16.638
25.8	-6.2723	25.675	-16.387
25.9	-6.4106	25.775	-16.133
26	-6.5131	25.875	-15.881
26.1	-6.5796	25.975	-15.638
26.2	-6.6042	26.075	-15.407
26.3	-6.584	26.175	-15.196
26.4	-6.513	26.275	-15.015
26.5	-6.3848	26.375	-14.882
26.6	-6.1859	26.475	-14.825
26.7	-5.9028	26.575	-14.887
26.8	-5.5214	26.675	-15.125
26.9	-5.0333	26.775	-15.574
27	-4.4478	26.875	-16.203
27.1	-3.7848	26.975	-16.909
27.2	-3.0664	27.075	-17.585
27.3	-2.3114	27.175	-18.196
27.4	-1.5384	27.275	-18.755
27.5	-0.75391	27.375	-19.3
27.6	0.030934	27.475	-19.744
27.7	0.77064	27.575	-19.797
27.8	1.438	27.675	-19.524
27.9	2.0328	27.775	-19.211
28	2.5643	27.875	-18.93
28.1	3.0495	27.975	-18.674
28.2	3.4967	28.075	-18.439
28.3	3.9086	28.175	-18.212
28.4	4.2908	28.275	-17.992
28.5	4.6471	28.375	-17.775
28.6	4.9759	28.475	-17.56
28.7	5.279	28.575	-17.343
28.8	5.5534	28.675	-17.121
28.9	5.7963	28.775	-16.892
29	6.0085	28.875	-16.655
29.1	6.191	28.975	-16.415
29.2	6.3436	29.075	-16.173
29.3	6.4631	29.175	-15.934
29.4	6.5471	29.275	-15.698
29.5	6.5942	29.375	-15.47
29.6	6.6007	29.475	-15.258
29.7	6.5598	29.575	-15.067
29.8	6.4674	29.675	-14.912
29.9	6.316	29.775	-14.812
30	6.0937	29.875	-14.799
30.1	5.7832	29.975	-14.92
30.2	5.3694	30.075	-15.231
30.3	4.8515	30.175	-15.752
30.4	4.2407	30.275	-16.419
30.5	3.5531	30.375	-17.131
30.6	2.8144	30.475	-17.802
30.7	2.0441	30.575	-18.404
30.8	1.2573	30.675	-18.969
30.9	0.46223	30.775	-19.512
31	-0.31529	30.875	-19.846
31.1	-1.0264	30.975	-19.734
31.2	-1.6617	31.075	-19.416
31.3	-2.2338	31.175	-19.111
31.4	-2.7535	31.275	-18.842
31.5	-3.2297	31.375	-18.598
31.6	-3.6721	31.475	-18.369
31.7	-4.0825	31.575	-18.15
31.8	-4.4612	31.675	-17.932
31.9	-4.8104	31.775	-17.714
32	-5.1334	31.875	-17.494
32.1	-5.4287	31.975	-17.272
32.2	-5.6946	32.075	-17.043
32.3	-5.9294	32.175	-16.807
32.4	-6.1319	32.275	-16.565
32.5	-6.2999	32.375	-16.319
32.6	-6.4304	32.475	-16.069
32.7	-6.5258	32.575	-15.821
32.8	-6.5819	32.675	-15.581
32.9	-6.595	32.775	-15.355
33	-6.5636	32.875	-15.15
33.1	-6.4804	32.975	-14.979
33.2	-6.3364	33.075	-14.861
33.3	-6.1204	33.175	-14.826
33.4	-5.8176	33.275	-14.922
33.5	-5.4129	33.375	-15.204
33.6	-4.9044	33.475	-15.697
33.7	-4.2997	33.575	-16.35
33.8	-3.616	33.675	-17.061
33.9	-2.876	33.775	-17.739
34	-2.1028	33.875	-18.352
34.1	-1.3149	33.975	-18.921
34.2	-0.51675	34.075	-19.47
34.3	0.27134	34.175	-19.835
34.4	0.996	34.275	-19.753
34.5	1.6375	34.375	-19.439
34.6	2.2107	34.475	-19.127
34.7	2.7324	34.575	-18.854
34.8	3.2128	34.675	-18.609
34.9	3.6528	34.775	-18.378
35	4.0602	34.875	-18.154
35.1	4.4348	34.975	-17.933
35.2	4.779	35.075	-17.712
35.3	5.0915	35.175	-17.488
35.4	5.3763	35.275	-17.26
35.5	5.6302	35.375	-17.028
35.6	5.8596	35.475	-16.793
35.7	6.0584	35.575	-16.557
35.8	6.2245	35.675	-16.317
35.9	6.3592	35.775	-16.076
36	6.4577	35.875	-15.837
36.1	6.5202	35.975	-15.605
36.2	6.543	36.075	-15.384
36.3	6.5247	36.175	-15.182
36.4	6.4606	36.275	-15.009
36.5	6.3416	36.375	-14.879
36.6	6.1577	36.475	-14.816
36.7	5.8932	36.575	-14.862
36.8	5.5349	36.675	-15.069
36.9	5.0747	36.775	-15.479
37	4.515	36.875	-16.073
37.1	3.8696	36.975	-16.77
37.2	3.1646	37.075	-17.46
37.3	2.4197	37.175	-18.088
37.4	1.6474	37.275	-18.66
37.5	0.85885	37.375	-19.223
37.6	0.064824	37.475	-19.712
37.7	-0.68856	37.575	-19.83
37.8	-1.372	37.675	-19.577
37.9	-1.9798	37.775	-19.261
38	-2.5283	37.875	-18.976
38.1	-3.0329	37.975	-18.724
38.2	-3.4961	38.075	-18.489
38.3	-3.9214	38.175	-18.263
38.4	-4.3115	38.275	-18.04
38.5	-4.6699	38.375	-17.814
38.6	-4.998	38.475	-17.589
38.7	-5.2952	38.575	-17.36
38.8	-5.5655	38.675	-17.127
38.9	-5.8062	38.775	-16.891
39	-6.018	38.875	-16.652
39.1	-6.1971	38.975	-16.41
39.2	-6.3415	39.075	-16.165
39.3	-6.4502	39.175	-15.92
39.4	-6.5256	39.275	-15.682
39.5	-6.5637	39.375	-15.455
39.6	-6.5596	39.475	-15.244
39.7	-6.5079	39.575	-15.058
39.8	-6.4041	39.675	-14.911
39.9	-6.2344	39.775	-14.825
40	-5.9881	39.875	-14.839
40.1	-5.6494	39.975	-15.003
40.2	-5.2093	40.075	-15.368
40.3	-4.6678	40.175	-15.928
40.4	-4.0387	40.275	-16.613
40.5	-3.3427	40.375	-17.311
40.6	-2.6031	40.475	-17.954
40.7	-1.8365	40.575	-18.532
40.8	-1.0532	40.675	-19.089
40.9	-0.26005	40.775	-19.61
41	0.5079	40.875	-19.842
41.1	1.205	40.975	-19.651
41.2	1.825	41.075	-19.331
41.3	2.3823	41.175	-19.035
41.4	2.8889	41.275	-18.774
41.5	3.3543	41.375	-18.533
41.6	3.7823	41.475	-18.304
41.7	4.1778	41.575	-18.081
41.8	4.5424	41.675	-17.861
41.9	4.8792	41.775	-17.64
42	5.1871	41.875	-17.418
42.1	5.4702	41.975	-17.195
42.2	5.7276	42.075	-16.969
42.3	5.9552	42.175	-16.737
42.4	6.1523	42.275	-16.5
42.5	6.3167	42.375	-16.26
42.6	6.4423	42.475	-16.015
42.7	6.533	42.575	-15.772
42.8	6.5894	42.675	-15.538
42.9	6.6051	42.775	-15.319
43	6.5757	42.875	-15.119
43.1	6.4976	42.975	-14.953
43.2	6.3589	43.075	-14.836
43.3	6.1501	43.175	-14.799
43.4	5.8592	43.275	-14.887
43.5	5.4688	43.375	-15.152
43.6	4.976	43.475	-15.623
43.7	4.3826	43.575	-16.264
43.8	3.7095	43.675	-16.978
43.9	2.9825	43.775	-17.659
44	2.2206	43.875	-18.27
44.1	1.4395	43.975	-18.836
44.2	0.64621	44.075	-19.388
44.3	-0.13895	44.175	-19.8
44.4	-0.87229	44.275	-19.789
44.5	-1.5293	44.375	-19.494
44.6	-2.1172	44.475	-19.18
44.7	-2.6464	44.575	-18.903
44.8	-3.1305	44.675	-18.652
44.9	-3.5767	44.775	-18.418
45	-3.9862	44.875	-18.192
45.1	-4.3658	44.975	-17.97
45.2	-4.7161	45.075	-17.75
45.3	-5.035	45.175	-17.528
45.4	-5.3255	45.275	-17.302
45.5	-5.587	45.375	-17.072
45.6	-5.8199	45.475	-16.838
45.7	-6.0224	45.575	-16.601
45.8	-6.1952	45.675	-16.361
45.9	-6.3386	45.775	-16.121
46	-6.4473	45.875	-15.884
46.1	-6.5205	45.975	-15.651
46.2	-6.5533	46.075	-15.428
46.3	-6.5448	46.175	-15.221
46.4	-6.4871	46.275	-15.039
46.5	-6.375	46.375	-14.898
46.6	-6.1996	46.475	-14.822
46.7	-5.9447	46.575	-14.848
46.8	-5.5989	46.675	-15.03
46.9	-5.1504	46.775	-15.411
47	-4.5993	46.875	-15.987
47.1	-3.9555	46.975	-16.684
47.2	-3.2405	47.075	-17.396
47.3	-2.482	47.175	-18.051
47.4	-1.7018	47.275	-18.641
47.5	-0.9095	47.375	-19.205
47.6	-0.11632	47.475	-19.699
47.7	0.64539	47.575	-19.843
47.8	1.3349	47.675	-19.603
47.9	1.9509	47.775	-19.285
48	2.5073	47.875	-18.999
48.1	3.0144	47.975	-18.744
48.2	3.4769	48.075	-18.506
48.3	3.9001	48.175	-18.274
48.4	4.2907	48.275	-18.047
48.5	4.655	48.375	-17.825
48.6	4.9901	48.475	-17.604
48.7	5.2963	48.575	-17.38
48.8	5.5721	48.675	-17.149
48.9	5.8188	48.775	-16.915
49	6.0321	48.875	-16.673
49.1	6.2144	48.975	-16.427
49.2	6.3657	49.075	-16.18
49.3	6.481	49.175	-15.935
49.4	6.5586	49.275	-15.694
49.5	6.5971	49.375	-15.462
49.6	6.5938	49.475	-15.247
49.7	6.5469	49.575	-15.058
49.8	6.446	49.675	-14.907
49.9	6.2816	49.775	-14.817
50	6.0387	49.875	-14.824
50.1	5.7047	49.975	-14.98
50.2	5.2721	50.075	-15.332
50.3	4.7405	50.175	-15.878
50.4	4.1187	50.275	-16.553
50.5	3.4281	50.375	-17.251
50.6	2.6936	50.475	-17.894
50.7	1.9284	50.575	-18.476
50.8	1.1475	50.675	-19.03
50.9	0.35652	50.775	-19.56
51	-0.41806	50.875	-19.843
51.1	-1.1233	50.975	-19.689
51.2	-1.7533	51.075	-19.37
51.3	-2.3157	51.175	-19.071
51.4	-2.8276	51.275	-18.804
51.5	-3.2983	51.375	-18.561
51.6	-3.7302	51.475	-18.331
51.7	-4.1332	51.575	-18.109
51.8	-4.5083	51.675	-17.894
51.9	-4.8555	51.775	-17.679
52	-5.1719	51.875	-17.459
52.1	-5.4603	51.975	-17.235
52.2	-5.7153	52.075	-17.002
52.3	-5.9434	52.175	-16.765
52.4	-6.1406	52.275	-16.524
52.5	-6.3033	52.375	-16.279
52.6	-6.4322	52.475	-16.033
52.7	-6.5271	52.575	-15.79
52.8	-6.5838	52.675	-15.555
52.9	-6.5985	52.775	-15.333
53	-6.5657	52.875	-15.132
53.1	-6.481	52.975	-14.964
53.2	-6.333	53.075	-14.849
53.3	-6.1131	53.175	-14.819
53.4	-5.8056	53.275	-14.923
53.5	-5.3967	53.375	-15.215
53.6	-4.8813	53.475	-15.719
53.7	-4.2711	53.575	-16.384
53.8	-3.5897	53.675	-17.092
53.9	-2.8582	53.775	-17.756
54	-2.0903	53.875	-18.355
54.1	-1.3057	53.975	-18.921
54.2	-0.51462	54.075	-19.469
54.3	0.26405	54.175	-19.824
54.4	0.98486	54.275	-19.742
54.5	1.6326	54.375	-19.434
54.6	2.2124	54.475	-19.13
54.7	2.7375	54.575	-18.86
54.8	3.2192	54.675	-18.616
54.9	3.663	54.775	-18.385
55	4.0737	54.875	-18.161
55.1	4.4566	54.975	-17.943
55.2	4.8091	55.075	-17.725
55.3	5.1342	55.175	-17.505
55.4	5.4325	55.275	-17.282
55.5	5.7047	55.375	-17.055
55.6	5.9476	55.475	-16.822
55.7	6.1595	55.575	-16.582
55.8	6.3335	55.675	-16.335
55.9	6.4721	55.775	-16.084
56	6.5755	55.875	-15.835
56.1	6.6387	55.975	-15.591
56.2	6.6585	56.075	-15.361
56.3	6.6313	56.175	-15.15
56.4	6.5572	56.275	-14.973
56.5	6.4257	56.375	-14.846
56.6	6.2244	56.475	-14.796
56.7	5.9377	56.575	-14.868
56.8	5.5516	56.675	-15.117
56.9	5.0653	56.775	-15.574
57	4.4823	56.875	-16.201
57.1	3.8187	56.975	-16.902
57.2	3.0969	57.075	-17.58
57.3	2.337	57.175	-18.195
57.4	1.5566	57.275	-18.761
57.5	0.76495	57.375	-19.313
57.6	-0.020856	57.475	-19.763
57.7	-0.75999	57.575	-19.815
57.8	-1.42	57.675	-19.537
57.9	-2.0073	57.775	-19.216
58	-2.5379	57.875	-18.931
58.1	-3.0221	57.975	-18.676
58.2	-3.469	58.075	-18.439
58.3	-3.8822	58.175	-18.216
58.4	-4.2653	58.275	-17.997
58.5	-4.6221	58.375	-17.783
58.6	-4.9535	58.475	-17.569
58.7	-5.2607	58.575	-17.355
58.8	-5.5393	58.675	-17.136
58.9	-5.7872	58.775	-16.91
59	-6.0046	58.875	-16.676
59.1	-6.1874	58.975	-16.435
59.2	-6.3367	59.075	-16.19
59.3	-6.4495	59.175	-15.944
59.4	-6.5262	59.275	-15.704
59.5	-6.5635	59.375	-15.473
59.6	-6.5591	59.475	-15.259
59.7	-6.5072	59.575	-15.07
59.8	-6.403	59.675	-14.921
59.9	-6.235	59.775	-14.833
60	-5.9912	59.875	-14.843
60.1	-5.6579	59.975	-15
60.2	-5.2193	60.075	-15.355
60.3	-4.6779	60.175	-15.912
60.4	-4.0464	60.275	-16.596
60.5	-3.3472	60.375	-17.299
60.6	-2.6039	60.475	-17.947
60.7	-1.8331	60.575	-18.533
60.8	-1.0427	60.675	-19.098
60.9	-0.24775	60.775	-19.625
61	0.51591	60.875	-19.847
61.1	1.2078	60.975	-19.648
61.2	1.8273	61.075	-19.326
61.3	2.3863	61.175	-19.033
61.4	2.8954	61.275	-18.774
61.5	3.3581	61.375	-18.533
61.6	3.7839	61.475	-18.302
61.7	4.179	61.575	-18.079
61.8	4.5445	61.675	-17.86
61.9	4.8838	61.775	-17.641
62	5.1949	61.875	-17.422
62.1	5.4767	61.975	-17.198
62.2	5.7263	62.075	-16.966
62.3	5.9465	62.175	-16.729
62.4	6.1354	62.275	-16.487
62.5	6.2937	62.375	-16.244
62.6	6.4197	62.475	-16.002
62.7	6.5084	62.575	-15.763
62.8	6.5629	62.675	-15.532
62.9	6.5772	62.775	-15.315
63	6.5478	62.875	-15.119
63.1	6.4702	62.975	-14.955
63.2	6.3339	63.075	-14.84
63.3	6.1293	63.175	-14.803
63.4	5.842	63.275	-14.887
63.5	5.4576	63.375	-15.146
63.6	4.9692	63.475	-15.611
63.7	4.3818	63.575	-16.246
63.8	3.7126	63.675	-16.957
63.9	2.9879	63.775	-17.642
64	2.2295	63.875	-18.255
64.1	1.452	63.975	-18.818
64.2	0.66133	64.075	-19.37
64.3	-0.12386	64.175	-19.791
64.4	-0.85804	64.275	-19.789
64.5	-1.5161	64.375	-19.497
64.6	-2.1079	64.475	-19.185
64.7	-2.6446	64.575	-18.911
64.8	-3.1368	64.675	-18.663
64.9	-3.5885	64.775	-18.432
65	-4.0044	64.875	-18.207
65.1	-4.3867	64.975	-17.985
65.2	-4.7395	65.075	-17.762
65.3	-5.0625	65.175	-17.538
65.4	-5.3562	65.275	-17.31
65.5	-5.6194	65.375	-17.078
65.6	-5.8512	65.475	-16.84
65.7	-6.0551	65.575	-16.599
65.8	-6.2294	65.675	-16.357
65.9	-6.3705	65.775	-16.114
66	-6.4777	65.875	-15.873
66.1	-6.5462	65.975	-15.637
66.2	-6.5747	66.075	-15.412
66.3	-6.5614	66.175	-15.204
66.4	-6.4974	66.275	-15.023
66.5	-6.3766	66.375	-14.886
66.6	-6.1857	66.475	-14.82
66.7	-5.9132	66.575	-14.868
66.8	-5.5495	66.675	-15.081
66.9	-5.0827	66.775	-15.496
67	-4.5125	66.875	-16.1
67.1	-3.8597	66.975	-16.803
67.2	-3.1429	67.075	-17.497
67.3	-2.3869	67.175	-18.128
67.4	-1.6117	67.275	-18.701
67.5	-0.82134	67.375	-19.257
67.6	-0.030928	67.475	-19.731
67.7	0.7171	67.575	-19.823
67.8	1.3854	67.675	-19.557
67.9	1.9844	67.775	-19.238
68	2.5274	67.875	-18.955
68.1	3.0219	67.975	-18.703
68.2	3.4766	68.075	-18.466
68.3	3.8935	68.175	-18.239
68.4	4.2808	68.275	-18.017
68.5	4.6361	68.375	-17.799
68.6	4.961	68.475	-17.577
68.7	5.2577	68.575	-17.351
68.8	5.5246	68.675	-17.122
68.9	5.7645	68.775	-16.89
69	5.9767	68.875	-16.655
69.1	6.1601	68.975	-16.419
69.2	6.314	69.075	-16.181
69.3	6.4363	69.175	-15.946
69.4	6.5243	69.275	-15.713
69.5	6.5738	69.375	-15.487
69.6	6.5839	69.475	-15.275
69.7	6.5481	69.575	-15.084
69.8	6.4607	69.675	-14.926
69.9	6.3114	69.775	-14.821
70	6.0905	69.875	-14.801
70.1	5.7816	69.975	-14.916
70.2	5.3697	70.075	-15.22
70.3	4.8547	70.175	-15.735
70.4	4.2492	70.275	-16.399
70.5	3.5728	70.375	-17.103
70.6	2.848	70.475	-17.763
70.7	2.0917	70.575	-18.354
70.8	1.3193	70.675	-18.906
70.9	0.53732	70.775	-19.444
71	-0.23322	70.875	-19.806
71.1	-0.94656	70.975	-19.739
71.2	-1.5857	71.075	-19.435
71.3	-2.1624	71.175	-19.13
71.4	-2.6864	71.275	-18.861
71.5	-3.1667	71.375	-18.617
71.6	-3.6096	71.475	-18.388
71.7	-4.019	71.575	-18.168
71.8	-4.3946	71.675	-17.948
71.9	-4.7397	71.775	-17.728
72	-5.0536	71.875	-17.505
72.1	-5.3387	71.975	-17.277
72.2	-5.5949	72.075	-17.046
72.3	-5.8248	72.175	-16.813
72.4	-6.025	72.275	-16.578
72.5	-6.1954	72.375	-16.339
72.6	-6.3366	72.475	-16.102
72.7	-6.4417	72.575	-15.866
72.8	-6.5103	72.675	-15.635
72.9	-6.5433	72.775	-15.414
73	-6.5343	72.875	-15.21
73.1	-6.4792	72.975	-15.031
73.2	-6.3677	73.075	-14.892
73.3	-6.1905	73.175	-14.817
73.4	-5.9355	73.275	-14.846
73.5	-5.588	73.375	-15.03
73.6	-5.1373	73.475	-15.416
73.7	-4.5822	73.575	-15.999
73.8	-3.9375	73.675	-16.7
73.9	-3.2239	73.775	-17.41
74	-2.4668	73.875	-18.061
74.1	-1.685	73.975	-18.649
74.2	-0.89241	74.075	-19.216
74.3	-0.094573	74.175	-19.709
74.4	0.66678	74.275	-19.845
74.5	1.3543	74.375	-19.597
74.6	1.968	74.475	-19.278
74.7	2.5198	74.575	-18.991
74.8	3.0218	74.675	-18.734
74.9	3.4843	74.775	-18.496
75	3.9112	74.875	-18.27
75.1	4.3042	74.975	-18.046
75.2	4.6664	75.075	-17.824
75.3	5.0024	75.175	-17.601
75.4	5.307	75.275	-17.377
75.5	5.5823	75.375	-17.145
75.6	5.8286	75.475	-16.909
75.7	6.0446	75.575	-16.669
75.8	6.2279	75.675	-16.423
75.9	6.3789	75.775	-16.177
76	6.4943	75.875	-15.93
76.1	6.5763	75.975	-15.689
76.2	6.6207	76.075	-15.459
76.3	6.6205	76.175	-15.244
76.4	6.5743	76.275	-15.053
76.5	6.4773	76.375	-14.901
76.6	6.3163	76.475	-14.807
76.7	6.0764	76.575	-14.808
76.8	5.7465	76.675	-14.958
76.9	5.317	76.775	-15.303
77	4.7835	76.875	-15.849
77.1	4.159	76.975	-16.53
77.2	3.4659	77.075	-17.235
77.3	2.727	77.175	-17.884
77.4	1.9617	77.275	-18.467
77.5	1.1812	77.375	-19.019
77.6	0.39279	77.475	-19.546
77.7	-0.37905	77.575	-19.841
77.8	-1.0822	77.675	-19.701
77.9	-1.7051	77.775	-19.381
78	-2.2646	77.875	-19.075
78.1	-2.7753	77.975	-18.808
78.2	-3.2438	78.075	-18.565
78.3	-3.6772	78.175	-18.338
78.4	-4.0767	78.275	-18.117
78.5	-4.4447	78.375	-17.898
78.6	-4.7843	78.475	-17.68
78.7	-5.0953	78.575	-17.46
78.8	-5.3784	78.675	-17.235
78.9	-5.6346	78.775	-17.009
79	-5.8636	78.875	-16.779
79.1	-6.0612	78.975	-16.545
79.2	-6.228	79.075	-16.307
79.3	-6.3623	79.175	-16.069
79.4	-6.46	79.275	-15.83
79.5	-6.5192	79.375	-15.598
79.6	-6.5367	79.475	-15.376
79.7	-6.5114	79.575	-15.174
79.8	-6.439	79.675	-15.003
79.9	-6.3081	79.775	-14.878
80	-6.11	79.875	-14.828
80.1	-5.8308	79.975	-14.894
80.2	-5.4567	80.075	-15.129
80.3	-4.9752	80.175	-15.57
80.4	-4.3918	80.275	-16.197
80.5	-3.7261	80.375	-16.908
80.6	-3.0007	80.475	-17.6
80.7	-2.2374	80.575	-18.227
80.8	-1.4541	80.675	-18.805
80.9	-0.65742	80.775	-19.368
81	0.13634	80.875	-19.796
81.1	0.87729	80.975	-19.793
81.2	1.5419	81.075	-19.5
81.3	2.1384	81.175	-19.189
81.4	2.676	81.275	-18.914
81.5	3.166	81.375	-18.665
81.6	3.6166	81.475	-18.428
81.7	4.0313	81.575	-18.202
81.8	4.4163	81.675	-17.979
81.9	4.7704	81.775	-17.757
82	5.0982	81.875	-17.534
82.1	5.3961	81.975	-17.309
82.2	5.6631	82.075	-17.077
82.3	5.8979	82.175	-16.839
82.4	6.0984	82.275	-16.593
82.5	6.2642	82.375	-16.343
82.6	6.3964	82.475	-16.091
82.7	6.4965	82.575	-15.845
82.8	6.5573	82.675	-15.607
82.9	6.5769	82.775	-15.381
83	6.5538	82.875	-15.176
83.1	6.4831	82.975	-15.001
83.2	6.3554	83.075	-14.874
83.3	6.1609	83.175	-14.82
83.4	5.8834	83.275	-14.882
83.5	5.5077	83.375	-15.115
83.6	5.0296	83.475	-15.556
83.7	4.4552	83.575	-16.171
83.8	3.796	83.675	-16.872
83.9	3.0783	83.775	-17.558
84	2.3247	83.875	-18.175
84.1	1.5501	83.975	-18.741
84.2	0.76344	84.075	-19.294
84.3	-0.020903	84.175	-19.746
84.4	-0.75919	84.275	-19.803
84.5	-1.4245	84.375	-19.529
84.6	-2.0246	84.475	-19.216
84.7	-2.568	84.575	-18.94
84.8	-3.0629	84.675	-18.69
84.9	-3.5182	84.775	-18.456
85	-3.9361	84.875	-18.23
85.1	-4.3183	84.975	-18.006
85.2	-4.6696	85.075	-17.782
85.3	-4.9955	85.175	-17.559
85.4	-5.2942	85.275	-17.337
85.5	-5.5656	85.375	-17.11
85.6	-5.8078	85.475	-16.88
85.7	-6.0227	85.575	-16.645
85.8	-6.2057	85.675	-16.407
85.9	-6.3549	85.775	-16.165
86	-6.4688	85.875	-15.922
86.1	-6.5449	85.975	-15.684
86.2	-6.5801	86.075	-15.454
86.3	-6.5731	86.175	-15.241
86.4	-6.5206	86.275	-15.054
86.5	-6.4101	86.375	-14.907
86.6	-6.2338	86.475	-14.824
86.7	-5.9795	86.575	-14.845
86.8	-5.6311	86.675	-15.023
86.9	-5.1828	86.775	-15.402
87	-4.6343	86.875	-15.973
87.1	-3.9969	86.975	-16.66
87.2	-3.288	87.075	-17.364
87.3	-2.538	87.175	-18.012
87.4	-1.7622	87.275	-18.595
87.5	-0.97362	87.375	-19.155
87.6	-0.1785	87.475	-19.662
87.7	0.58653	87.575	-19.846
87.8	1.2758	87.675	-19.624
87.9	1.8861	87.775	-19.301
88	2.437	87.875	-19.008
88.1	2.9362	87.975	-18.747
88.2	3.3918	88.075	-18.505
88.3	3.8155	88.175	-18.275
88.4	4.2075	88.275	-18.054
88.5	4.5718	88.375	-17.836
88.6	4.9095	88.475	-17.621
88.7	5.222	88.575	-17.404
88.8	5.5074	88.675	-17.183
88.9	5.7636	88.775	-16.957
89	5.9887	88.875	-16.722
89.1	6.1847	88.975	-16.483
89.2	6.3493	89.075	-16.241
89.3	6.4819	89.175	-15.998
89.4	6.5758	89.275	-15.757
89.5	6.6325	89.375	-15.522
89.6	6.6496	89.475	-15.301
89.7	6.6231	89.575	-15.101
89.8	6.5442	89.675	-14.934
89.9	6.4055	89.775	-14.816
90	6.1957	89.875	-14.78
90.1	5.9022	89.975	-14.87
90.2	5.5107	90.075	-15.138
90.3	5.0172	90.175	-15.612
90.4	4.4234	90.275	-16.255
90.5	3.7501	90.375	-16.968
90.6	3.023	90.475	-17.649
90.7	2.2612	90.575	-18.258
90.8	1.4806	90.675	-18.821
90.9	0.68896	90.775	-19.369
91	-0.09702	90.875	-19.793
91.1	-0.83699	90.975	-19.805
91.2	-1.5014	91.075	-19.516
91.3	-2.097	91.175	-19.203
91.4	-2.6324	91.275	-18.925
91.5	-3.1205	91.375	-18.673
91.6	-3.5672	91.475	-18.435
91.7	-3.9802	91.575	-18.206
91.8	-4.3617	91.675	-17.983
91.9	-4.7119	91.775	-17.762
92	-5.0332	91.875	-17.538
92.1	-5.3286	91.975	-17.314
92.2	-5.5966	92.075	-17.086
92.3	-5.8343	92.175	-16.854
92.4	-6.0439	92.275	-16.618
92.5	-6.2207	92.375	-16.377
92.6	-6.3623	92.475	-16.133
92.7	-6.4685	92.575	-15.89
92.8	-6.5395	92.675	-15.653
92.9	-6.5709	92.775	-15.426
93	-6.5599	92.875	-15.217
93.1	-6.5	92.975	-15.035
93.2	-6.3815	93.075	-14.895
93.3	-6.1943	93.175	-14.824
93.4	-5.9279	93.275	-14.863
93.5	-5.5672	93.375	-15.065
93.6	-5.1029	93.475	-15.472
93.7	-4.5354	93.575	-16.072
93.8	-3.8811	93.675	-16.777
93.9	-3.1644	93.775	-17.477
94	-2.4067	93.875	-18.113
94.1	-1.6253	93.975	-18.692
94.2	-0.83394	94.075	-19.255
94.3	-0.040498	94.175	-19.73
94.4	0.7102	94.275	-19.829
94.5	1.387	94.375	-19.567
94.6	1.9983	94.475	-19.25
94.7	2.5511	94.575	-18.972
94.8	3.0539	94.675	-18.72
94.9	3.5123	94.775	-18.483
95	3.9374	94.875	-18.255
95.1	4.3303	94.975	-18.032
95.2	4.6957	95.075	-17.812
95.3	5.0317	95.175	-17.593
95.4	5.3393	95.275	-17.368
95.5	5.615	95.375	-17.138
95.6	5.8578	95.475	-16.899
95.7	6.0657	95.575	-16.652
95.8	6.2423	95.675	-16.401
95.9	6.3845	95.775	-16.15
96	6.4901	95.875	-15.901
96.1	6.5598	95.975	-15.659
96.2	6.5905	96.075	-15.428
96.3	6.5813	96.175	-15.218
96.4	6.5254	96.275	-15.034
96.5	6.4156	96.375	-14.892
96.6	6.2435	96.475	-14.815
96.7	5.9911	96.575	-14.839
96.8	5.6446	96.675	-15.019
96.9	5.1937	96.775	-15.403
97	4.6418	96.875	-15.982
97.1	3.9995	96.975	-16.677
97.2	3.2894	97.075	-17.382
97.3	2.537	97.175	-18.025
97.4	1.7568	97.275	-18.609
97.5	0.95994	97.375	-19.174
97.6	0.15904	97.475	-19.685
97.7	-0.60959	97.575	-19.857
97.8	-1.3043	97.675	-19.627
97.9	-1.9233	97.775	-19.305
98	-2.4814	97.875	-19.014
98.1	-2.9865	97.975	-18.755
98.2	-3.4502	98.075	-18.514
98.3	-3.8778	98.175	-18.283
98.4	-4.2731	98.275	-18.059
98.5	-4.64	98.375	-17.839
98.6	-4.9735	98.475	-17.616
98.7	-5.2801	98.575	-17.39
98.8	-5.5561	98.675	-17.16
98.9	-5.7977	98.775	-16.922
99	-6.0058	98.875	-16.677
99.1	-6.1838	98.975	-16.428
99.2	-6.3296	99.075	-16.181
99.3	-6.4433	99.175	-15.937
99.4	-6.5208	99.275	-15.698
99.5	-6.5579	99.375	-15.469
99.6	-6.5516	99.475	-15.256
99.7	-6.4994	99.575	-15.069
99.8	-6.3916	99.675	-14.921
99.9	-6.2195	99.775	-14.836
100	-5.9689	99.875	-14.852
100.1	-5.627	99.975	-15.021
100.2	-5.1819	100.07	-15.392
100.3	-4.636	100.17	-15.959
100.4	-3.9991	100.27	-16.646
100.5	-3.2928	100.38	-17.352
100.6	-2.5429	100.47	-17.999
100.7	-1.7663	100.57	-18.585
100.8	-0.97602	100.67	-19.152
100.9	-0.18104	100.77	-19.66
101	0.58124	100.88	-19.844
101.1	1.2695	100.97	-19.621
101.2	1.8834	101.07	-19.3
101.3	2.4337	101.17	-19.008
101.4	2.9294	101.27	-18.745
101.5	3.3858	101.38	-18.502
101.6	3.808	101.47	-18.273
101.7	4.2018	101.57	-18.053
101.8	4.5686	101.67	-17.838
101.9	4.9097	101.77	-17.625
102	5.2255	101.88	-17.409
102.1	5.5137	101.97	-17.19
102.2	5.774	102.07	-16.965
102.3	6.0057	102.17	-16.732
102.4	6.2038	102.27	-16.493
102.5	6.3691	102.38	-16.248
102.6	6.5014	102.47	-16.002
102.7	6.5937	102.57	-15.758
102.8	6.6466	102.67	-15.52
102.9	6.6574	102.77	-15.295
103	6.6219	102.88	-15.094
103.1	6.5332	102.97	-14.928
103.2	6.3856	103.07	-14.817
103.3	6.1653	103.17	-14.792
103.4	5.8593	103.27	-14.902
103.5	5.452	103.38	-15.196
103.6	4.9398	103.47	-15.699
103.7	4.3305	103.57	-16.363
103.8	3.6488	103.67	-17.073
103.9	2.9158	103.77	-17.739
104	2.1506	103.88	-18.339
104.1	1.3707	103.97	-18.893
104.2	0.58176	104.07	-19.434
104.3	-0.19832	104.17	-19.817
104.4	-0.91998	104.27	-19.767
104.5	-1.5644	104.38	-19.462
104.6	-2.1436	104.47	-19.152
104.7	-2.6706	104.57	-18.878
104.8	-3.1538	104.67	-18.633
104.9	-3.5964	104.77	-18.4
105	-4.0054	104.88	-18.177
105.1	-4.3837	104.97	-17.957
105.2	-4.7311	105.07	-17.737
105.3	-5.0525	105.17	-17.516
105.4	-5.3472	105.27	-17.294
105.5	-5.6135	105.38	-17.069
105.6	-5.8531	105.47	-16.838
105.7	-6.0625	105.57	-16.604
105.8	-6.2374	105.67	-16.363
105.9	-6.3773	105.77	-16.119
106	-6.4805	105.88	-15.875
106.1	-6.5445	105.97	-15.636
106.2	-6.5674	106.07	-15.408
106.3	-6.5458	106.17	-15.199
106.4	-6.4749	106.27	-15.021
106.5	-6.3496	106.38	-14.888
106.6	-6.1581	106.47	-14.828
106.7	-5.8823	106.57	-14.882
106.8	-5.507	106.67	-15.108
106.9	-5.0287	106.77	-15.544
107	-4.4534	106.88	-16.158
107.1	-3.798	106.97	-16.856
107.2	-3.0815	107.07	-17.54
107.3	-2.3294	107.17	-18.161
107.4	-1.5566	107.27	-18.728
107.5	-0.7698	107.38	-19.283
107.6	0.014457	107.47	-19.738
107.7	0.75589	107.57	-19.803
107.8	1.4227	107.67	-19.533
107.9	2.0228	107.77	-19.22
108	2.565	107.88	-18.942
108.1	3.0599	107.97	-18.692
108.2	3.513	108.07	-18.456
108.3	3.9347	108.17	-18.232
108.4	4.3229	108.27	-18.012
108.5	4.6811	108.38	-17.793
108.6	5.0118	108.47	-17.573
108.7	5.3158	108.57	-17.35
108.8	5.589	108.67	-17.122
108.9	5.8338	108.77	-16.889
109	6.0493	108.88	-16.651
109.1	6.2334	108.97	-16.409
109.2	6.3852	109.07	-16.164
109.3	6.5002	109.17	-15.92
109.4	6.5763	109.27	-15.679
109.5	6.614	109.38	-15.447
109.6	6.612	109.47	-15.233
109.7	6.5638	109.57	-15.045
109.8	6.4614	109.67	-14.895
109.9	6.2953	109.77	-14.806
110	6.0531	109.88	-14.815
110.1	5.7223	109.97	-14.972
110.2	5.2902	110.07	-15.321
110.3	4.7573	110.17	-15.87
110.4	4.1315	110.27	-16.549
110.5	3.4346	110.38	-17.255
110.6	2.6913	110.47	-17.908
110.7	1.9241	110.57	-18.493
110.8	1.1412	110.67	-19.044
110.9	0.34915	110.77	-19.573
111	-0.4186	110.88	-19.847
111.1	-1.1229	110.97	-19.687
111.2	-1.7539	111.07	-19.37
111.3	-2.3179	111.17	-19.072
111.4	-2.8298	111.27	-18.807
111.5	-3.2974	111.38	-18.562
111.6	-3.7258	111.47	-18.329
111.7	-4.1247	111.57	-18.105
111.8	-4.4957	111.67	-17.887
111.9	-4.8394	111.77	-17.671
112	-5.1543	111.88	-17.453
112.1	-5.439	111.97	-17.229
112.2	-5.6932	112.07	-16.998
112.3	-5.9201	112.17	-16.762
112.4	-6.1145	112.27	-16.523
112.5	-6.274	112.38	-16.279
112.6	-6.3993	112.47	-16.034
112.7	-6.4867	112.57	-15.791
112.8	-6.5379	112.67	-15.556
112.9	-6.5492	112.77	-15.337
113	-6.5182	112.88	-15.139
113.1	-6.4364	112.97	-14.974
113.2	-6.2943	113.07	-14.86
113.3	-6.0814	113.17	-14.828
113.4	-5.7823	113.27	-14.923
113.5	-5.3849	113.38	-15.2
113.6	-4.8843	113.47	-15.685
113.7	-4.288	113.57	-16.328
113.8	-3.618	113.67	-17.031
113.9	-2.8957	113.77	-17.698
114	-2.1379	113.88	-18.299
114.1	-1.3578	113.97	-18.867
114.2	-0.56361	114.07	-19.423
114.3	0.21709	114.17	-19.81
114.4	0.93575	114.27	-19.753
114.5	1.5733	114.38	-19.446
114.6	2.1397	114.47	-19.133
114.7	2.6523	114.57	-18.855
114.8	3.1243	114.67	-18.604
114.9	3.5621	114.77	-18.375
115	3.9716	114.88	-18.157
115.1	4.3546	114.97	-17.946
115.2	4.7079	115.07	-17.736
115.3	5.0353	115.17	-17.524
115.4	5.3356	115.27	-17.308
115.5	5.6066	115.38	-17.086
115.6	5.8503	115.47	-16.857
115.7	6.0655	115.57	-16.624
115.8	6.2462	115.67	-16.384
115.9	6.3915	115.77	-16.139
116	6.5042	115.88	-15.895
116.1	6.581	115.97	-15.656
116.2	6.6169	116.07	-15.428
116.3	6.6085	116.17	-15.215
116.4	6.5542	116.27	-15.029
116.5	6.4486	116.38	-14.884
116.6	6.2792	116.47	-14.801
116.7	6.0318	116.57	-14.819
116.8	5.6959	116.67	-14.986
116.9	5.256	116.77	-15.348
117	4.7105	116.88	-15.914
117.1	4.0781	116.97	-16.605
117.2	3.3782	117.07	-17.306
117.3	2.6313	117.17	-17.953
117.4	1.8611	117.27	-18.536
117.5	1.0763	117.38	-19.091
117.6	0.28441	117.47	-19.611
117.7	-0.4839	117.57	-19.852
117.8	-1.1839	117.67	-19.668
117.9	-1.8051	117.77	-19.346
118	-2.363	117.88	-19.048
118.1	-2.8703	117.97	-18.785
118.2	-3.3372	118.07	-18.543
118.3	-3.7687	118.17	-18.314
118.4	-4.1697	118.27	-18.094
118.5	-4.5395	118.38	-17.878
118.6	-4.877	118.47	-17.657
118.7	-5.1828	118.57	-17.431
118.8	-5.4595	118.67	-17.202
118.9	-5.707	118.77	-16.968
119	-5.9253	118.88	-16.73
119.1	-6.1114	118.97	-16.489
119.2	-6.2665	119.07	-16.245
119.3	-6.3888	119.17	-16.003
119.4	-6.4789	119.27	-15.766
119.5	-6.5305	119.38	-15.538
119.6	-6.5432	119.47	-15.323
119.7	-6.5091	119.57	-15.127
119.8	-6.4235	119.67	-14.965
119.9	-6.2773	119.77	-14.854
120	-6.06	119.88	-14.828
120.1	-5.7556	119.97	-14.932
120.2	-5.3504	120.07	-15.221
120.3	-4.8391	120.17	-15.722
120.4	-4.2304	120.27	-16.386
120.5	-3.5495	120.38	-17.098
120.6	-2.8184	120.47	-17.766
120.7	-2.0509	120.57	-18.369
120.8	-1.2635	120.67	-18.941
120.9	-0.46806	120.77	-19.494
121	0.3106	120.88	-19.833
121.1	1.0278	120.97	-19.729
121.2	1.6722	121.07	-19.417
121.3	2.2487	121.17	-19.115
121.4	2.7712	121.27	-18.846
121.5	3.2542	121.38	-18.603
121.6	3.6989	121.47	-18.376
121.7	4.1092	121.57	-18.153
121.8	4.4878	121.67	-17.933
121.9	4.8378	121.77	-17.712
122	5.1561	121.88	-17.489
122.1	5.4417	121.97	-17.258
122.2	5.6967	122.07	-17.021
122.3	5.9209	122.17	-16.779
122.4	6.1136	122.27	-16.534
122.5	6.2761	122.38	-16.288
122.6	6.4064	122.47	-16.043
122.7	6.5023	122.57	-15.802
122.8	6.5605	122.67	-15.569
122.9	6.5771	122.77	-15.348
123	6.5509	122.88	-15.147
123.1	6.4794	122.97	-14.978
123.2	6.3513	123.07	-14.855
123.3	6.1587	123.17	-14.806
123.4	5.8823	123.27	-14.871
123.5	5.5085	123.38	-15.108
123.6	5.0313	123.47	-15.55
123.7	4.4553	123.57	-16.17
123.8	3.7942	123.67	-16.876
123.9	3.073	123.77	-17.568
124	2.3151	123.88	-18.19
124.1	1.5335	123.97	-18.762
124.2	0.73766	124.07	-19.322
124.3	-0.058568	124.17	-19.776
124.4	-0.80736	124.27	-19.818
124.5	-1.4816	124.38	-19.535
124.6	-2.0848	124.47	-19.221
124.7	-2.6304	124.57	-18.943
124.8	-3.1285	124.67	-18.693
124.9	-3.5873	124.77	-18.458
125	-4.0104	124.88	-18.232
125.1	-4.4036	124.97	-18.009
125.2	-4.7675	125.07	-17.79
125.3	-5.1004	125.17	-17.567
125.4	-5.3988	125.27	-17.336
125.5	-5.6634	125.38	-17.097
125.6	-5.8952	125.47	-16.852
125.7	-6.0929	125.57	-16.601
125.8	-6.256	125.67	-16.348
125.9	-6.3858	125.77	-16.094
126	-6.4798	125.88	-15.846
126.1	-6.5332	125.97	-15.606
126.2	-6.5465	126.07	-15.379
126.3	-6.5154	126.17	-15.175
126.4	-6.4349	126.27	-15.005
126.5	-6.2958	126.38	-14.885
126.6	-6.0875	126.47	-14.845
126.7	-5.7934	126.57	-14.93
126.8	-5.4003	126.67	-15.195
126.9	-4.9005	126.77	-15.672
127	-4.3025	126.88	-16.315
127.1	-3.6266	126.97	-17.024
127.2	-2.896	127.07	-17.7
127.3	-2.1328	127.17	-18.31
127.4	-1.3523	127.27	-18.873
127.5	-0.55725	127.38	-19.426
127.6	0.23021	127.47	-19.811
127.7	0.96064	127.57	-19.755
127.8	1.6114	127.67	-19.449
127.9	2.1965	127.77	-19.142
128	2.7227	127.88	-18.871
128.1	3.2007	127.97	-18.621
128.2	3.6386	128.07	-18.385
128.3	4.0432	128.17	-18.157
128.4	4.4189	128.28	-17.934
128.5	4.7647	128.38	-17.715
128.6	5.0837	128.47	-17.495
128.7	5.3758	128.57	-17.272
128.8	5.6406	128.67	-17.046
128.9	5.8763	128.78	-16.816
129	6.0777	128.88	-16.578
129.1	6.2449	128.97	-16.334
129.2	6.3802	129.07	-16.088
129.3	6.4791	129.17	-15.846
129.4	6.5393	129.28	-15.609
129.5	6.5585	129.38	-15.384
129.6	6.5325	129.47	-15.179
129.7	6.4588	129.57	-15.005
129.8	6.3285	129.67	-14.879
129.9	6.1335	129.78	-14.827
130	5.8574	129.88	-14.889
130.1	5.4838	129.97	-15.122
130.2	5.007	130.07	-15.558
130.3	4.4324	130.17	-16.172
130.4	3.7771	130.28	-16.87
130.5	3.0602	130.38	-17.553
130.6	2.3067	130.47	-18.176
130.7	1.5339	130.57	-18.744
130.8	0.7448	130.67	-19.301
130.9	-0.038981	130.78	-19.751
131	-0.77344	130.88	-19.798
131.1	-1.4293	130.97	-19.519
131.2	-2.0168	131.07	-19.201
131.3	-2.5457	131.17	-18.92
131.4	-3.0298	131.28	-18.667
131.5	-3.4764	131.38	-18.433
131.6	-3.8873	131.47	-18.209
131.7	-4.2706	131.57	-17.991
131.8	-4.6274	131.67	-17.777
131.9	-4.9571	131.78	-17.563
132	-5.259	131.88	-17.347
132.1	-5.5315	131.97	-17.125
132.2	-5.776	132.07	-16.898
132.3	-5.9894	132.17	-16.663
132.4	-6.1736	132.28	-16.425
132.5	-6.327	132.38	-16.185
132.6	-6.4462	132.47	-15.946
132.7	-6.5297	132.57	-15.709
132.8	-6.5741	132.67	-15.481
132.9	-6.5772	132.78	-15.268
133	-6.5317	132.88	-15.076
133.1	-6.434	132.97	-14.922
133.2	-6.2749	133.07	-14.826
133.3	-6.0413	133.17	-14.821
133.4	-5.7132	133.28	-14.961
133.5	-5.2833	133.38	-15.3
133.6	-4.7474	133.47	-15.844
133.7	-4.1199	133.57	-16.531
133.8	-3.4219	133.67	-17.242
133.9	-2.6785	133.78	-17.9
134	-1.907	133.88	-18.491
134.1	-1.1193	133.97	-19.053
134.2	-0.32138	134.07	-19.588
134.3	0.44965	134.17	-19.854
134.4	1.1518	134.28	-19.681
134.5	1.7792	134.38	-19.36
134.6	2.3434	134.47	-19.063
134.7	2.8569	134.57	-18.8
134.8	3.329	134.67	-18.558
134.9	3.7668	134.78	-18.331
135	4.1712	134.88	-18.111
135.1	4.5455	134.97	-17.893
135.2	4.8892	135.07	-17.674
135.3	5.2063	135.17	-17.451
135.4	5.4962	135.28	-17.225
135.5	5.7566	135.38	-16.995
135.6	5.9845	135.47	-16.756
135.7	6.1793	135.57	-16.512
135.8	6.3382	135.67	-16.263
135.9	6.4594	135.78	-16.011
136	6.5422	135.88	-15.763
136.1	6.5867	135.97	-15.524
136.2	6.591	136.07	-15.302
136.3	6.5506	136.17	-15.105
136.4	6.4583	136.28	-14.945
136.5	6.3032	136.38	-14.841
136.6	6.0735	136.47	-14.828
136.7	5.7564	136.57	-14.954
136.8	5.3386	136.67	-15.27
136.9	4.8166	136.78	-15.791
137	4.2002	136.88	-16.459
137.1	3.5148	136.97	-17.164
137.2	2.7799	137.07	-17.819
137.3	2.0127	137.17	-18.411
137.4	1.2245	137.28	-18.975
137.5	0.4309	137.38	-19.52
137.6	-0.3458	137.47	-19.838
137.7	-1.0622	137.57	-19.717
137.8	-1.7024	137.67	-19.403
137.9	-2.2791	137.78	-19.102
138	-2.8011	137.88	-18.837
138.1	-3.2763	137.97	-18.592
138.2	-3.714	138.07	-18.359
138.3	-4.1183	138.17	-18.133
138.4	-4.4925	138.28	-17.913
138.5	-4.8397	138.38	-17.693
138.6	-5.1569	138.47	-17.472
138.7	-5.4419	138.57	-17.245
138.8	-5.6961	138.67	-17.009
138.9	-5.9185	138.78	-16.77
139	-6.1071	138.88	-16.524
139.1	-6.2652	138.97	-16.277
139.2	-6.39	139.07	-16.032
139.3	-6.4799	139.17	-15.791
139.4	-6.532	139.28	-15.558
139.5	-6.546	139.38	-15.34
139.6	-6.5151	139.47	-15.142
139.7	-6.4344	139.57	-14.977
139.8	-6.2944	139.67	-14.862
139.9	-6.0841	139.78	-14.827
140	-5.7854	139.88	-14.919
140.1	-5.3866	139.97	-15.197
140.2	-4.8835	140.07	-15.682
140.3	-4.2825	140.17	-16.335
140.4	-3.604	140.28	-17.047
140.5	-2.8718	140.38	-17.723
140.6	-2.1077	140.47	-18.333
140.7	-1.3246	140.57	-18.899
140.8	-0.53325	140.67	-19.45
140.9	0.24824	140.78	-19.817
141	0.97357	140.88	-19.748
141.1	1.6176	140.97	-19.44
141.2	2.1935	141.07	-19.131
141.3	2.7166	141.17	-18.859
141.4	3.1957	141.28	-18.614
141.5	3.6345	141.38	-18.381
141.6	4.0364	141.47	-18.155
141.7	4.4068	141.57	-17.93
141.8	4.751	141.67	-17.709
141.9	5.07	141.78	-17.49
142	5.3611	141.88	-17.27
142.1	5.6226	141.97	-17.043
142.2	5.8541	142.07	-16.812
142.3	6.0538	142.17	-16.575
142.4	6.223	142.28	-16.334
142.5	6.3587	142.38	-16.092
142.6	6.458	142.47	-15.851
142.7	6.5188	142.57	-15.616
142.8	6.5392	142.67	-15.393
142.9	6.5158	142.78	-15.189
143	6.4481	142.88	-15.015
143.1	6.3264	142.97	-14.886
143.2	6.1396	143.07	-14.826
143.3	5.8728	143.17	-14.876
143.4	5.5139	143.28	-15.088
143.5	5.0537	143.38	-15.497
143.6	4.4937	143.47	-16.088
143.7	3.8507	143.57	-16.781
143.8	3.1485	143.67	-17.464
143.9	2.4066	143.78	-18.086
144	1.6413	143.88	-18.656
144.1	0.86155	143.97	-19.211
144.2	0.079504	144.07	-19.69
144.3	-0.66488	144.17	-19.81
144.4	-1.3383	144.28	-19.565
144.5	-1.9387	144.38	-19.249
144.6	-2.4805	144.47	-18.964
144.7	-2.9761	144.57	-18.711
144.8	-3.4313	144.67	-18.476
144.9	-3.8546	144.78	-18.252
145	-4.2447	144.88	-18.034
145.1	-4.6066	144.97	-17.818
145.2	-4.9407	145.07	-17.601
145.3	-5.2442	145.17	-17.379
145.4	-5.5194	145.28	-17.154
145.5	-5.7644	145.38	-16.922
145.6	-5.9801	145.47	-16.685
145.7	-6.1628	145.57	-16.444
145.8	-6.3107	145.67	-16.2
145.9	-6.4268	145.78	-15.956
146	-6.5079	145.88	-15.718
146.1	-6.5493	145.97	-15.489
146.2	-6.5488	146.07	-15.275
146.3	-6.501	146.17	-15.085
146.4	-6.3981	146.28	-14.933
146.5	-6.232	146.38	-14.841
146.6	-5.9937	146.47	-14.844
146.7	-5.6684	146.57	-14.99
146.8	-5.2411	146.67	-15.326
146.9	-4.7087	146.78	-15.868
147	-4.0847	146.88	-16.544
147.1	-3.3891	146.97	-17.25
147.2	-2.6464	147.07	-17.907
147.3	-1.8776	147.17	-18.498
147.4	-1.093	147.28	-19.06
147.5	-0.29802	147.38	-19.589
147.6	0.47261	147.47	-19.845
147.7	1.1722	147.57	-19.666
147.8	1.795	147.67	-19.345
147.9	2.3542	147.78	-19.049
148	2.8624	147.88	-18.784
148.1	3.3285	147.97	-18.543
148.2	3.7619	148.07	-18.315
148.3	4.1651	148.17	-18.096
148.4	4.5404	148.28	-17.881
148.5	4.8857	148.38	-17.666
148.6	5.2036	148.47	-17.447
148.7	5.4921	148.57	-17.223
148.8	5.7514	148.67	-16.992
148.9	5.9827	148.78	-16.756
149	6.182	148.88	-16.515
149.1	6.3473	148.97	-16.269
149.2	6.4788	149.07	-16.021
149.3	6.5715	149.17	-15.776
149.4	6.6272	149.28	-15.538
149.5	6.6418	149.38	-15.314
149.6	6.6091	149.47	-15.112
149.7	6.5241	149.57	-14.944
149.8	6.3789	149.67	-14.829
149.9	6.1617	149.78	-14.799
150	5.8595	149.88	-14.901
150.1	5.4571	149.97	-15.185
150.2	4.9483	150.07	-15.68
150.3	4.3466	150.17	-16.335
150.4	3.6706	150.28	-17.041
150.5	2.9435	150.38	-17.707
150.6	2.1834	150.47	-18.304
150.7	1.404	150.57	-18.86
150.8	0.61496	150.67	-19.408
150.9	-0.16737	150.78	-19.804
151	-0.89945	150.88	-19.777
151.1	-1.5563	150.97	-19.479
151.2	-2.1471	151.07	-19.17
151.3	-2.682	151.17	-18.899
151.4	-3.1701	151.28	-18.651
151.5	-3.6187	151.38	-18.418
151.6	-4.0314	151.47	-18.192
151.7	-4.4142	151.57	-17.97
151.8	-4.7678	151.67	-17.748
151.9	-5.0918	151.78	-17.526
152	-5.3871	151.88	-17.301
152.1	-5.6523	151.97	-17.07
152.2	-5.8885	152.07	-16.832
152.3	-6.0926	152.17	-16.591
152.4	-6.2637	152.28	-16.346
152.5	-6.3989	152.38	-16.097
152.6	-6.4948	152.47	-15.851
152.7	-6.5546	152.57	-15.611
152.8	-6.5777	152.67	-15.385
152.9	-6.5542	152.78	-15.179
153	-6.4811	152.88	-15.004
153.1	-6.3497	152.97	-14.876
153.2	-6.151	153.07	-14.824
153.3	-5.8707	153.17	-14.89
153.4	-5.4946	153.28	-15.126
153.5	-5.0143	153.38	-15.568
153.6	-4.4362	153.47	-16.188
153.7	-3.7746	153.57	-16.889
153.8	-3.0538	153.68	-17.576
153.9	-2.2967	153.78	-18.196
154	-1.5171	153.88	-18.765
154.1	-0.72178	153.97	-19.325
154.2	0.068771	154.07	-19.772
154.3	0.81239	154.18	-19.804
154.4	1.4785	154.28	-19.521
154.5	2.0731	154.38	-19.206
154.6	2.6044	154.47	-18.925
154.7	3.0888	154.57	-18.669
154.8	3.5375	154.68	-18.431
154.9	3.9526	154.78	-18.208
155	4.3406	154.88	-17.99
155.1	4.6997	154.97	-17.775
155.2	5.03	155.07	-17.558
155.3	5.3349	155.18	-17.338
155.4	5.6116	155.28	-17.112
155.5	5.8574	155.38	-16.882
155.6	6.0682	155.47	-16.642
155.7	6.2472	155.57	-16.396
155.8	6.3912	155.68	-16.147
155.9	6.5021	155.78	-15.9
156	6.5751	155.88	-15.659
156.1	6.6083	155.97	-15.429
156.2	6.5994	156.07	-15.216
156.3	6.5428	156.18	-15.031
156.4	6.4309	156.28	-14.888
156.5	6.2538	156.38	-14.81
156.6	5.9994	156.47	-14.837
156.7	5.6513	156.57	-15.019
156.8	5.2036	156.68	-15.402
156.9	4.6564	156.78	-15.973
157	4.0189	156.88	-16.659
157.1	3.3122	156.97	-17.361
157.2	2.5648	157.07	-18.002
157.3	1.7923	157.18	-18.58
157.4	1.0006	157.28	-19.14
157.5	0.20364	157.38	-19.657
157.6	-0.56032	157.47	-19.853
157.7	-1.2505	157.57	-19.637
157.8	-1.8666	157.68	-19.314
157.9	-2.4216	157.78	-19.021
158	-2.925	157.88	-18.761
158.1	-3.3867	157.97	-18.52
158.2	-3.8135	158.07	-18.29
158.3	-4.2092	158.18	-18.068
158.4	-4.5765	158.28	-17.85
158.5	-4.9166	158.38	-17.634
158.6	-5.2276	158.47	-17.413
158.7	-5.5095	158.57	-17.188
158.8	-5.7598	158.68	-16.957
158.9	-5.9757	158.78	-16.716
159	-6.1635	158.88	-16.471
159.1	-6.3191	158.97	-16.227
159.2	-6.4373	159.07	-15.981
159.3	-6.5181	159.18	-15.738
159.4	-6.5589	159.28	-15.506
159.5	-6.5553	159.38	-15.287
159.6	-6.5052	159.47	-15.094
159.7	-6.4022	159.57	-14.94
159.8	-6.2359	159.68	-14.847
159.9	-5.9935	159.78	-14.851
160	-5.6625	159.88	-15.002
160.1	-5.2302	159.97	-15.347
160.2	-4.6978	160.07	-15.89
160.3	-4.0735	160.18	-16.563
160.4	-3.3804	160.28	-17.262
160.5	-2.64	160.38	-17.912
160.6	-1.8693	160.47	-18.499
160.7	-1.0827	160.57	-19.065
160.8	-0.28939	160.68	-19.595
160.9	0.47412	160.78	-19.84
161	1.1663	160.88	-19.656
161.1	1.7846	160.97	-19.335
161.2	2.3402	161.07	-19.038
161.3	2.8472	161.18	-18.776
161.4	3.3172	161.28	-18.539
161.5	3.7524	161.38	-18.315
161.6	4.1545	161.47	-18.098
161.7	4.5216	161.57	-17.88
161.8	4.8601	161.68	-17.659
161.9	5.1704	161.78	-17.436
162	5.4561	161.88	-17.211
162.1	5.7138	161.97	-16.985
162.2	5.9447	162.07	-16.753
162.3	6.1468	162.18	-16.518
162.4	6.3175	162.28	-16.278
162.5	6.4542	162.38	-16.037
162.6	6.5562	162.47	-15.796
162.7	6.6198	162.57	-15.562
162.8	6.6419	162.68	-15.338
162.9	6.6181	162.78	-15.134
163	6.5427	162.88	-14.96
163.1	6.4092	162.97	-14.835
163.2	6.2075	163.07	-14.788
163.3	5.923	163.18	-14.861
163.4	5.5407	163.28	-15.109
163.5	5.0514	163.38	-15.566
163.6	4.4634	163.47	-16.202
163.7	3.7941	163.57	-16.916
163.8	3.0665	163.68	-17.605
163.9	2.3045	163.78	-18.223
164	1.5193	163.88	-18.789
164.1	0.72023	163.97	-19.349
164.2	-0.075176	164.07	-19.794
164.3	-0.82175	164.18	-19.821
164.4	-1.4901	164.28	-19.533
164.5	-2.0872	164.38	-19.215
164.6	-2.63	164.47	-18.937
164.7	-3.1255	164.57	-18.686
164.8	-3.5827	164.68	-18.451
164.9	-4.0055	164.78	-18.227
165	-4.3963	164.88	-18.007
165.1	-4.755	164.97	-17.784
165.2	-5.0805	165.07	-17.559
165.3	-5.3737	165.18	-17.326
165.4	-5.6395	165.28	-17.09
165.5	-5.8729	165.38	-16.85
165.6	-6.074	165.47	-16.603
165.7	-6.2437	165.57	-16.355
165.8	-6.378	165.68	-16.106
165.9	-6.4758	165.78	-15.86
166	-6.5385	165.88	-15.622
166.1	-6.5599	165.97	-15.396
166.2	-6.5349	166.07	-15.19
166.3	-6.4614	166.18	-15.014
166.4	-6.3304	166.28	-14.886
166.5	-6.1332	166.38	-14.834
166.6	-5.8561	166.47	-14.897
166.7	-5.4846	166.57	-15.127
166.8	-5.0111	166.68	-15.56
166.9	-4.4414	166.78	-16.168
167	-3.791	166.88	-16.86
167.1	-3.0814	166.97	-17.535
167.2	-2.3315	167.07	-18.153
167.3	-1.5617	167.18	-18.72
167.4	-0.77915	167.28	-19.272
167.5	0.0046163	167.38	-19.728
167.6	0.74681	167.47	-19.8
167.7	1.4171	167.57	-19.534
167.8	2.0137	167.68	-19.22
167.9	2.5476	167.78	-18.938
168	3.0378	167.88	-18.683
168.1	3.49	167.97	-18.449
168.2	3.9095	168.07	-18.226
168.3	4.3015	168.18	-18.01
168.4	4.6653	168.28	-17.797
168.5	5.0025	168.38	-17.582
168.6	5.3087	168.47	-17.364
168.7	5.5873	168.57	-17.137
168.8	5.8383	168.68	-16.906
168.9	6.0566	168.78	-16.669
169	6.2407	168.88	-16.424
169.1	6.3891	168.97	-16.175
169.2	6.5043	169.07	-15.927
169.3	6.5833	169.18	-15.685
169.4	6.6228	169.28	-15.452
169.5	6.6196	169.38	-15.237
169.6	6.569	169.47	-15.047
169.7	6.4655	169.57	-14.896
169.8	6.2971	169.68	-14.809
169.9	6.0527	169.78	-14.82
170	5.7209	169.88	-14.978
170.1	5.2865	169.97	-15.331
170.2	4.7489	170.07	-15.883
170.3	4.1213	170.18	-16.566
170.4	3.4248	170.28	-17.268
170.5	2.6858	170.38	-17.913
170.6	1.9221	170.47	-18.489
170.7	1.1402	170.57	-19.039
170.8	0.34788	170.68	-19.57
170.9	-0.42146	170.78	-19.845
171	-1.1233	170.88	-19.686
171.1	-1.746	170.97	-19.365
171.2	-2.306	171.07	-19.064
171.3	-2.8154	171.18	-18.799
171.4	-3.2783	171.28	-18.554
171.5	-3.7048	171.38	-18.322
171.6	-4.1017	171.47	-18.1
171.7	-4.4717	171.57	-17.883
171.8	-4.8159	171.68	-17.669
171.9	-5.1312	171.78	-17.453
172	-5.4193	171.88	-17.234
172.1	-5.6775	171.97	-17.007
172.2	-5.9062	172.07	-16.774
172.3	-6.1049	172.18	-16.537
172.4	-6.2714	172.28	-16.296
172.5	-6.4031	172.38	-16.053
172.6	-6.4972	172.47	-15.811
172.7	-6.5543	172.57	-15.576
172.8	-6.5723	172.68	-15.354
172.9	-6.5475	172.78	-15.153
173	-6.4729	172.88	-14.983
173.1	-6.3403	172.97	-14.86
173.2	-6.1334	173.07	-14.815
173.3	-5.8424	173.18	-14.895
173.4	-5.454	173.28	-15.152
173.5	-4.9666	173.38	-15.613
173.6	-4.3837	173.47	-16.241
173.7	-3.7219	173.57	-16.938
173.8	-3.0022	173.68	-17.614
173.9	-2.2452	173.78	-18.228
174	-1.4685	173.88	-18.795
174.1	-0.67834	173.97	-19.351
174.2	0.11073	174.07	-19.782
174.3	0.84782	174.18	-19.792
174.4	1.5081	174.28	-19.502
174.5	2.1011	174.38	-19.189
174.6	2.6387	174.47	-18.915
174.7	3.1288	174.57	-18.666
174.8	3.5788	174.68	-18.433
174.9	3.9909	174.78	-18.205
175	4.3732	174.88	-17.982
175.1	4.7267	174.97	-17.76
175.2	5.0511	175.07	-17.539
175.3	5.3477	175.18	-17.315
175.4	5.6164	175.28	-17.087
175.5	5.8545	175.38	-16.852
175.6	6.0649	175.47	-16.615
175.7	6.2431	175.57	-16.372
175.8	6.3882	175.68	-16.129
175.9	6.4999	175.78	-15.887
176	6.5749	175.88	-15.649
176.1	6.6145	175.97	-15.422
176.2	6.6144	176.07	-15.213
176.3	6.5694	176.18	-15.028
176.4	6.4714	176.28	-14.881
176.5	6.3125	176.38	-14.792
176.6	6.0792	176.47	-14.794
176.7	5.7524	176.57	-14.942
176.8	5.3228	176.68	-15.287
176.9	4.7889	176.78	-15.838
177	4.1625	176.88	-16.524
177.1	3.4648	176.97	-17.239
177.2	2.7237	177.07	-17.896
177.3	1.9556	177.18	-18.478
177.4	1.17	177.28	-19.033
177.5	0.37471	177.38	-19.566
177.6	-0.40251	177.47	-19.858
177.7	-1.1122	177.57	-19.708
177.8	-1.7424	177.68	-19.386
177.9	-2.3115	177.78	-19.084
178	-2.8299	177.88	-18.819
178.1	-3.3076	177.97	-18.579
178.2	-3.7477	178.07	-18.351
178.3	-4.1544	178.18	-18.129
178.4	-4.5293	178.28	-17.91
178.5	-4.8737	178.38	-17.688
178.6	-5.189	178.47	-17.462
178.7	-5.4754	178.57	-17.233
178.8	-5.7349	178.68	-17.001
178.9	-5.9661	178.78	-16.764
179	-6.1642	178.88	-16.523
179.1	-6.3298	178.97	-16.277
179.2	-6.4629	179.07	-16.03
179.3	-6.5573	179.18	-15.787
179.4	-6.6119	179.28	-15.549
179.5	-6.6259	179.38	-15.325
179.6	-6.5926	179.47	-15.122
179.7	-6.5078	179.57	-14.953
179.8	-6.3631	179.68	-14.838
179.9	-6.1467	179.78	-14.807
180	-5.842	179.88	-14.908
180.1	-5.433	179.97	-15.198
180.2	-4.9196	180.07	-15.701
180.3	-4.3089	180.18	-16.366
180.4	-3.6245	180.28	-17.08
180.5	-2.8883	180.38	-17.75
180.6	-2.1244	180.47	-18.35
180.7	-1.3431	180.57	-18.904
180.8	-0.55217	180.68	-19.449
180.9	0.23091	180.78	-19.821
181	0.95389	180.88	-19.759
181.1	1.5927	180.97	-19.449
181.2	2.1593	181.07	-19.134
181.3	2.6712	181.18	-18.855
181.4	3.1414	181.28	-18.603
181.5	3.5744	181.38	-18.37
181.6	3.9759	181.47	-18.146
181.7	4.3487	181.57	-17.93
181.8	4.6983	181.68	-17.717
181.9	5.0203	181.78	-17.506
182	5.3165	181.88	-17.29
182.1	5.5854	181.97	-17.07
182.2	5.827	182.07	-16.845
182.3	6.0415	182.18	-16.615
182.4	6.2239	182.28	-16.38
182.5	6.3721	182.38	-16.141
182.6	6.4865	182.47	-15.9
182.7	6.5644	182.57	-15.664
182.8	6.6051	182.68	-15.437
182.9	6.6058	182.78	-15.226
183	6.5619	182.88	-15.04
183.1	6.4662	182.97	-14.89
183.2	6.3089	183.07	-14.798
183.3	6.0784	183.18	-14.796
183.4	5.7566	183.28	-14.935
183.5	5.3308	183.38	-15.27
183.6	4.8049	183.47	-15.808
183.7	4.1853	183.57	-16.484
183.8	3.4898	183.68	-17.198
183.9	2.7458	183.78	-17.864
184	1.9744	183.88	-18.46
184.1	1.1844	183.97	-19.023
184.2	0.38967	184.07	-19.562
184.3	-0.38242	184.18	-19.857
184.4	-1.0898	184.28	-19.712
184.5	-1.7238	184.38	-19.392
184.6	-2.2969	184.47	-19.093
184.7	-2.8168	184.57	-18.83
184.8	-3.294	184.68	-18.587
184.9	-3.7332	184.78	-18.357
185	-4.1385	184.88	-18.134
185.1	-4.511	184.97	-17.912
185.2	-4.8551	185.07	-17.69
185.3	-5.1682	185.18	-17.464
185.4	-5.4532	185.28	-17.235
185.5	-5.7102	185.38	-17.003
185.6	-5.9387	185.47	-16.767
185.7	-6.1355	185.57	-16.525
185.8	-6.3018	185.68	-16.282
185.9	-6.4324	185.78	-16.038
186	-6.5291	185.88	-15.796
186.1	-6.5864	185.97	-15.561
186.2	-6.6023	186.07	-15.338
186.3	-6.5712	186.18	-15.136
186.4	-6.4891	186.28	-14.966
186.5	-6.3471	186.38	-14.848
186.6	-6.1319	186.47	-14.813
186.7	-5.8291	186.57	-14.909
186.8	-5.4279	186.68	-15.191
186.9	-4.9228	186.78	-15.679
187	-4.3191	186.88	-16.333
187.1	-3.6352	186.97	-17.048
187.2	-2.8938	187.07	-17.733
187.3	-2.1168	187.18	-18.35
187.4	-1.32	187.28	-18.926
187.5	-0.51378	187.38	-19.486
187.6	0.28045	187.47	-19.853
187.7	1.0102	187.57	-19.765
187.8	1.6632	187.68	-19.45
187.9	2.2474	187.78	-19.142
188	2.7781	187.88	-18.87
188.1	3.2633	187.97	-18.625
188.2	3.7102	188.07	-18.391
188.3	4.1218	188.18	-18.166
188.4	4.5	188.28	-17.941
188.5	4.8472	188.38	-17.716
188.6	5.1675	188.47	-17.49
188.7	5.4616	188.57	-17.262
188.8	5.7247	188.68	-17.03
188.9	5.956	188.78	-16.791
189	6.1531	188.88	-16.545
189.1	6.3176	188.97	-16.296
189.2	6.4434	189.07	-16.045
189.3	6.532	189.18	-15.795
189.4	6.582	189.28	-15.556
189.5	6.5906	189.38	-15.331
189.6	6.5581	189.47	-15.13
189.7	6.4772	189.57	-14.964
189.8	6.3363	189.68	-14.85
189.9	6.1271	189.78	-14.817
190	5.8322	189.88	-14.909
190.1	5.4379	189.97	-15.181
190.2	4.9376	190.07	-15.663
190.3	4.3396	190.18	-16.309
190.4	3.6609	190.28	-17.022
190.5	2.9285	190.38	-17.703
190.6	2.1661	190.47	-18.309
190.7	1.3831	190.57	-18.87
190.8	0.59049	190.68	-19.421
190.9	-0.19035	190.78	-19.81
191	-0.91171	190.88	-19.766
191.1	-1.5546	190.97	-19.46
191.2	-2.1285	191.07	-19.147
191.3	-2.6486	191.18	-18.87
191.4	-3.1275	191.28	-18.622
191.5	-3.5703	191.38	-18.392
191.6	-3.9806	191.47	-18.172
191.7	-4.3588	191.57	-17.955
191.8	-4.7074	191.68	-17.738
191.9	-5.0291	191.78	-17.52
192	-5.3219	191.88	-17.299
192.1	-5.5856	191.97	-17.072
192.2	-5.8215	192.07	-16.841
192.3	-6.028	192.18	-16.606
192.4	-6.2037	192.28	-16.368
192.5	-6.3458	192.38	-16.127
192.6	-6.4532	192.47	-15.887
192.7	-6.5255	192.57	-15.652
192.8	-6.5576	192.68	-15.428
192.9	-6.5461	192.78	-15.22
193	-6.4864	192.88	-15.038
193.1	-6.3714	192.97	-14.898
193.2	-6.1905	193.07	-14.824
193.3	-5.9282	193.18	-14.857
193.4	-5.5729	193.28	-15.052
193.5	-5.1182	193.38	-15.447
193.6	-4.5602	193.47	-16.031
193.7	-3.9122	193.57	-16.729
193.8	-3.2011	193.68	-17.431
193.9	-2.4477	193.78	-18.071
194	-1.6702	193.88	-18.653
194.1	-0.87991	193.97	-19.216
194.2	-0.085351	194.07	-19.707
194.3	0.66811	194.18	-19.835
194.4	1.3515	194.28	-19.585
194.5	1.9589	194.38	-19.267
194.6	2.5068	194.47	-18.98
194.7	3.0101	194.57	-18.727
194.8	3.4731	194.68	-18.492
194.9	3.9006	194.78	-18.266
195	4.2922	194.88	-18.045
195.1	4.6534	194.97	-17.822
195.2	4.9882	195.07	-17.601
195.3	5.2951	195.18	-17.377
195.4	5.5711	195.28	-17.149
195.5	5.8177	195.38	-16.913
195.6	6.0351	195.47	-16.674
195.7	6.2234	195.57	-16.431
195.8	6.3784	195.68	-16.187
195.9	6.4973	195.78	-15.941
196	6.5793	195.88	-15.7
196.1	6.6212	195.97	-15.468
196.2	6.6197	196.07	-15.25
196.3	6.5717	196.18	-15.058
196.4	6.4735	196.28	-14.905
196.5	6.3164	196.38	-14.811
196.6	6.0834	196.47	-14.808
196.7	5.7582	196.57	-14.95
196.8	5.3298	196.68	-15.287
196.9	4.8007	196.78	-15.828
197	4.1805	196.88	-16.505
197.1	3.492	196.97	-17.208
197.2	2.7557	197.07	-17.858
197.3	1.9899	197.18	-18.444
197.4	1.2096	197.28	-18.996
197.5	0.42071	197.38	-19.528
197.6	-0.35164	197.47	-19.839
197.7	-1.0597	197.57	-19.711
197.8	-1.6914	197.68	-19.395
197.9	-2.2576	197.78	-19.092
198	-2.7706	197.88	-18.823
198.1	-3.2402	197.97	-18.577
198.2	-3.6702	198.07	-18.346
198.3	-4.0671	198.18	-18.119
198.4	-4.4354	198.28	-17.899
198.5	-4.7776	198.38	-17.683
198.6	-5.094	198.47	-17.466
198.7	-5.386	198.57	-17.249
198.8	-5.6486	198.68	-17.026
198.9	-5.8829	198.78	-16.797
199	-6.0878	198.88	-16.563
199.1	-6.2629	198.97	-16.325
199.2	-6.4037	199.07	-16.085
199.3	-6.5089	199.18	-15.844
199.4	-6.5778	199.28	-15.61
199.5	-6.6045	199.38	-15.385
199.6	-6.5875	199.47	-15.178
199.7	-6.5233	199.57	-14.999
199.8	-6.4005	199.68	-14.865
199.9	-6.206	199.78	-14.803
200	-5.929	199.88	-14.857
[truncated: 8,000 more rows]
