# Supplementary material for: Oscillatory dynamics of an electrically driven dissipative structure
Source: PLoS One. 2019 May 29;14(5):e0217305. doi: 10.1371/journal.pone.0217305 (PMC6541375; doi:10.1371/journal.pone.0217305)
Supplement: S3 Dataset — This dataset contains the estimates of oscillation frequency for both E-SOFI and CDM. (CSV) [file pone.0217305.s006.csv]

freq	V	condition
1.12244898	12	esofi
1.6	14	esofi
1.908908238	16	esofi
2.228826152	18	esofi
2.592592593	20	esofi
3.015075377	22	esofi
3.747657714	24	esofi
0.034014	10	CDM
0.040506	15	CDM
0.04717	20	CDM
0.053241	25	CDM
0.058824	30	CDM
