# Supplementary material for: Oscillatory dynamics of an electrically driven dissipative structure
Source: PLoS One. 2019 May 29;14(5):e0217305. doi: 10.1371/journal.pone.0217305 (PMC6541375; doi:10.1371/journal.pone.0217305)
Supplement: S4 Dataset — This dataset contains the raw current values for experiment three investigating the effects of a magnetic constraint. (CSV) [file pone.0217305.s007.csv]

Current_microamps
0.012282
-0.002927
0.0001149
0.015324
-0.012053
0.015324
0.0001149
0.0031568
0.018366
-0.0059689
0.015324
0.0031568
0.0031568
0.015324
-0.0059689
0.015324
0.0031568
0.0061987
0.015324
-0.0059689
0.012282
0.0031568
0.0031568
0.015324
-0.0059689
0.015324
0.0001149
0.0031568
0.015324
-0.0059689
0.015324
0.0001149
0.0031568
0.018366
-0.0090108
0.018366
0.0031568
0.0001149
0.018366
-0.0059689
0.015324
0.0031568
0.0001149
0.015324
-0.0090108
0.015324
0.0001149
-0.002927
0.012282
-0.0090108
0.018366
0.0031568
0.0031568
0.018366
-0.0059689
0.015324
0.0031568
0.0001149
0.015324
-0.0090108
0.018366
0.0031568
0.0031568
0.012282
-0.0090108
0.015324
0.0061987
0.0001149
0.015324
-0.0090108
0.015324
0.0001149
0.0031568
0.015324
-0.0059689
0.012282
0.0031568
0.0031568
0.015324
-0.0090108
0.018366
0.0001149
0.0001149
0.018366
-0.0090108
0.015324
0.0031568
0.0001149
0.018366
-0.012053
0.015324
0.0031568
0.0031568
0.018366
-0.012053
0.015324
0.0031568
-0.002927
0.018366
-0.0090108
0.018366
0.0001149
0.0061987
0.015324
-0.0090108
0.015324
0.0001149
0.0001149
0.015324
-0.0059689
0.015324
0.0001149
0.0001149
0.018366
-0.0059689
0.012282
0.0031568
0.0031568
0.015324
-0.0090108
0.012282
0.0061987
0.0001149
0.015324
-0.0090108
0.015324
0.0092406
0.0031568
0.015324
-0.0059689
0.015324
0.0031568
0.0031568
0.012282
-0.0090108
0.018366
0.0001149
0.0031568
0.018366
-0.0090108
0.012282
0.0031568
0.0031568
0.018366
-0.0090108
0.012282
0.0031568
0.0061987
0.015324
-0.012053
0.015324
0.0031568
-0.002927
0.015324
-0.0059689
0.015324
0.0061987
0.0031568
0.021408
-0.0090108
0.012282
0.0031568
0.0001149
0.015324
-0.0059689
0.015324
0.0061987
0.0001149
0.015324
-0.0059689
0.015324
0.0031568
0.0001149
0.018366
-0.0059689
0.015324
0.0031568
-0.002927
0.015324
-0.0059689
0.015324
0.0031568
0.0001149
0.018366
-0.0090108
0.015324
0.0061987
0.0001149
0.015324
-0.0090108
0.012282
0.0061987
0.0031568
0.018366
-0.0090108
0.012282
0.0061987
-0.002927
0.015324
-0.0090108
0.012282
0.0031568
0.0001149
0.018366
-0.0059689
0.012282
0.0061987
0.0001149
0.015324
-0.002927
0.015324
0.0061987
0.0001149
0.015324
-0.0059689
0.012282
0.0092406
-0.002927
0.015324
-0.0059689
0.0092406
0.0031568
-0.002927
0.018366
-0.002927
0.012282
0.0061987
0.0001149
0.018366
-0.0059689
0.0092406
0.0031568
-0.002927
0.018366
-0.0059689
0.015324
0.0092406
0.0001149
0.018366
-0.002927
0.0092406
0.0031568
-0.002927
0.018366
-0.0059689
0.012282
0.0031568
0.0001149
0.015324
-0.0059689
0.012282
0.0031568
0.0001149
0.018366
-0.0059689
0.012282
0.0031568
0.0001149
0.018366
-0.0090108
0.012282
0.0061987
-0.002927
0.018366
-0.0090108
0.012282
0.0061987
-0.002927
0.018366
-0.0059689
0.0092406
0.0061987
-0.002927
0.018366
-0.0059689
0.012282
0.0061987
-0.0059689
0.015324
-0.0090108
0.012282
0.0061987
0.0001149
0.018366
-0.0059689
0.012282
0.0031568
0.0001149
0.018366
-0.0090108
0.012282
0.0061987
0.0001149
0.015324
-0.0059689
0.012282
0.0001149
0.0001149
0.018366
-0.002927
0.012282
0.0092406
-0.002927
0.018366
-0.0059689
0.012282
0.0061987
-0.002927
0.015324
-0.0059689
0.0092406
0.0061987
-0.002927
0.012282
-0.0059689
0.012282
0.0061987
-0.002927
0.018366
-0.0059689
0.0092406
0.0061987
0.0031568
0.015324
-0.0090108
0.012282
0.0092406
0.0001149
0.018366
-0.0059689
0.012282
0.0092406
-0.002927
0.018366
-0.0059689
0.0092406
0.0031568
0.0031568
0.018366
-0.012053
0.0092406
0.0061987
0.0001149
0.018366
-0.0090108
0.0092406
0.0031568
-0.0059689
0.018366
-0.0059689
0.0092406
0.0031568
-0.002927
0.021408
-0.0059689
0.0092406
0.0061987
-0.002927
0.018366
-0.0059689
0.0092406
0.0061987
-0.002927
0.015324
-0.0059689
0.0092406
0.0061987
-0.0059689
0.018366
-0.002927
0.012282
0.0061987
-0.0059689
0.021408
-0.002927
0.0092406
0.0031568
-0.002927
0.015324
-0.002927
0.0092406
0.0061987
-0.002927
0.021408
-0.0059689
0.0061987
0.0031568
-0.0059689
0.018366
-0.0090108
0.0092406
0.0061987
-0.0059689
0.018366
-0.0059689
0.0092406
0.0092406
0.0001149
0.021408
-0.0059689
0.012282
0.0061987
-0.0059689
0.018366
-0.0090108
0.012282
0.0092406
-0.002927
0.018366
-0.0059689
0.012282
0.0061987
-0.0059689
0.021408
-0.0090108
0.0092406
0.0031568
-0.002927
0.018366
-0.0059689
0.012282
0.0092406
-0.002927
0.018366
-0.0059689
0.0092406
0.0092406
0.0001149
0.018366
-0.002927
0.0092406
0.0092406
-0.0059689
0.018366
-0.0059689
0.0092406
0.0092406
-0.0059689
0.018366
-0.0090108
0.012282
0.0061987
-0.0059689
0.021408
-0.0059689
0.0061987
0.0092406
-0.002927
0.018366
-0.0059689
0.0092406
0.0092406
-0.002927
0.015324
-0.0090108
0.0061987
0.0092406
-0.0059689
0.015324
-0.0059689
0.0061987
0.0092406
-0.0059689
0.018366
-0.0059689
0.012282
0.0092406
-0.002927
0.018366
-0.0059689
0.012282
0.0092406
-0.002927
0.018366
-0.0090108
0.0061987
0.012282
0.0001149
0.021408
-0.002927
0.0061987
0.0092406
-0.0059689
0.018366
-0.0059689
0.012282
0.0061987
-0.0090108
0.018366
-0.0059689
0.0092406
0.012282
-0.0090108
0.018366
-0.0059689
0.0092406
0.012282
-0.0059689
0.018366
-0.0059689
0.0061987
0.0061987
-0.002927
0.018366
-0.002927
0.0061987
0.0092406
-0.0059689
0.018366
-0.0059689
0.0092406
0.0092406
-0.0059689
0.018366
-0.002927
0.0092406
0.012282
-0.0059689
0.021408
-0.002927
0.0092406
0.0061987
-0.0059689
0.015324
-0.002927
0.0092406
0.0092406
-0.0059689
0.018366
-0.0059689
0.0092406
0.0061987
-0.0090108
0.015324
-0.002927
0.0092406
0.0092406
-0.0059689
0.018366
-0.0059689
0.0061987
0.012282
-0.0059689
0.015324
-0.0059689
0.0061987
0.0092406
-0.002927
0.021408
-0.0059689
0.0061987
0.0092406
-0.0059689
0.018366
-0.0059689
0.0061987
0.0092406
-0.002927
0.015324
-0.002927
0.0061987
0.0092406
-0.0059689
0.018366
-0.0059689
0.0061987
0.0092406
-0.0059689
0.018366
0.0001149
0.0061987
0.0061987
-0.0059689
0.018366
-0.0059689
0.0061987
0.0092406
-0.0059689
0.021408
-0.0090108
0.0061987
0.0092406
-0.0059689
0.018366
-0.002927
0.0031568
0.0092406
-0.0059689
0.018366
-0.002927
0.0061987
0.012282
-0.0059689
0.015324
0.0001149
0.0092406
0.012282
-0.0090108
0.021408
-0.002927
0.0061987
0.0092406
-0.0090108
0.018366
-0.002927
0.0061987
0.0092406
-0.002927
0.021408
-0.002927
0.0092406
0.012282
-0.0059689
0.021408
-0.002927
0.0061987
0.0092406
-0.012053
0.018366
-0.002927
0.0061987
0.012282
-0.0059689
0.018366
-0.002927
0.0092406
0.0092406
-0.0090108
0.015324
0.0001149
0.0092406
0.012282
-0.0059689
0.012282
-0.002927
0.0061987
0.012282
-0.002927
0.015324
0.0001149
0.0092406
0.0092406
-0.0059689
0.018366
0.0001149
0.0061987
0.012282
-0.0090108
0.015324
0.0001149
0.0031568
0.0092406
-0.0090108
0.021408
-0.0059689
0.0061987
0.0092406
-0.002927
0.021408
-0.002927
0.0061987
0.0092406
-0.0059689
0.018366
0.0001149
0.0061987
0.012282
-0.0059689
0.015324
-0.002927
0.0031568
0.012282
-0.0059689
0.015324
-0.002927
0.0061987
0.0092406
0.0001149
0.021408
-0.002927
0.0061987
0.012282
-0.0059689
0.021408
-0.002927
0.0061987
0.0092406
-0.0059689
0.018366
0.0001149
0.0061987
0.012282
-0.0090108
0.018366
0.0001149
0.0031568
0.015324
-0.0090108
0.021408
0.0001149
0.0061987
0.012282
-0.0059689
0.018366
-0.0059689
0.0092406
0.015324
-0.0059689
0.012282
0.0001149
0.0061987
0.015324
-0.002927
0.015324
-0.002927
0.0031568
0.012282
-0.0059689
0.015324
0.0001149
0.0061987
0.012282
0.0001149
0.015324
0.0001149
0.0061987
0.012282
-0.0090108
0.015324
-0.002927
0.0061987
0.012282
-0.0090108
0.018366
0.0001149
0.0031568
0.012282
-0.012053
0.018366
0.0001149
0.0031568
0.012282
-0.0059689
0.015324
0.0001149
0.0092406
0.015324
-0.0059689
0.015324
0.0031568
0.0061987
0.012282
-0.002927
0.018366
0.0001149
0.0031568
0.015324
-0.0059689
0.018366
0.0001149
0.0031568
0.015324
-0.0059689
0.015324
0.0001149
0.0031568
0.012282
-0.0059689
0.018366
0.0001149
0.0061987
0.012282
-0.0059689
0.018366
0.0001149
0.0061987
0.012282
-0.0059689
0.018366
0.0031568
0.0061987
0.015324
-0.0059689
0.015324
0.0001149
0.0001149
0.012282
-0.0059689
0.015324
0.0001149
0.0031568
0.012282
-0.0090108
0.018366
-0.002927
0.0061987
0.015324
-0.0059689
0.015324
-0.002927
0.0061987
0.015324
-0.0059689
0.015324
0.0031568
0.0031568
0.012282
-0.0090108
0.018366
0.0031568
0.0031568
0.012282
-0.0059689
0.015324
0.0001149
0.0061987
0.015324
-0.0059689
0.015324
0.0001149
0.0031568
0.012282
-0.0059689
0.015324
0.0031568
0.0031568
0.015324
-0.0090108
0.018366
-0.002927
0.0061987
0.015324
-0.0090108
0.015324
0.0001149
0.0061987
0.015324
-0.012053
0.012282
0.0031568
0.0031568
0.015324
-0.0090108
0.015324
0.0031568
0.0031568
0.015324
-0.0090108
0.015324
0.0001149
0.0031568
0.015324
-0.002927
0.015324
0.0001149
0.0031568
0.012282
-0.0090108
0.018366
-0.002927
0.0031568
0.015324
-0.0059689
0.015324
0.0001149
0.0061987
0.015324
-0.0090108
0.015324
-0.002927
0.0031568
0.015324
-0.0090108
0.015324
0.0031568
0.0031568
0.015324
-0.0059689
0.015324
0.0031568
0.0061987
0.018366
-0.0090108
0.015324
0.0001149
0.0031568
0.015324
-0.0090108
0.015324
0.0001149
0.0031568
0.018366
-0.0059689
0.021408
0.0001149
0.0031568
0.015324
-0.0059689
0.018366
0.0031568
0.0031568
0.015324
-0.0090108
0.018366
0.0001149
0.0031568
0.015324
-0.0090108
0.015324
0.0001149
0.0031568
0.015324
-0.0059689
0.018366
0.0031568
0.0031568
0.015324
0.042701
0.14917
0.22826
0.72104
1.156
1.375
1.5393
1.591
1.6062
1.6154
1.5454
1.515
1.4359
1.4207
1.4754
1.5484
1.6762
1.7705
1.9074
2.0473
2.1325
2.2967
2.3971
2.5066
2.6313
2.7196
2.8504
2.9477
3.0511
3.1819
3.261
3.407
3.4739
3.5774
3.699
3.7812
3.9059
3.9911
4.1036
4.2223
4.3044
4.4291
4.5204
4.6147
4.7181
4.8033
4.9188
5.0162
5.1044
5.2322
5.3112
5.4208
5.5059
5.5911
5.731
5.7888
5.9044
5.9835
6.0565
6.1508
6.239
6.3546
6.4428
6.5158
6.6223
6.6953
6.7987
6.8809
6.9752
7.0725
7.1333
7.2368
7.3098
7.3858
7.4801
7.5562
7.6322
7.7113
7.7873
7.8816
7.9303
8.0337
8.0946
8.1706
8.2558
8.2892
8.3866
8.4322
8.4809
8.5509
8.5965
8.6786
8.7121
8.7607
8.8246
8.849
8.922
8.9645
8.9919
9.068
9.0771
9.1288
9.1227
9.2049
9.2383
9.2414
9.3144
9.3265
9.363
9.43
9.4269
9.4786
9.506
9.5425
9.582
9.5942
9.6611
9.6672
9.6794
9.7189
9.725
9.7706
9.7859
9.798
9.8558
9.8406
9.8893
9.9045
9.9106
9.9623
9.9623
9.9775
9.9714
10.005
10.041
10.035
10.069
10.078
10.096
10.108
10.111
10.166
10.181
10.187
10.221
10.203
10.251
10.263
10.236
10.285
10.254
10.276
10.288
10.327
10.33
10.312
10.333
10.346
10.349
10.37
10.349
10.391
10.388
10.385
10.4
10.385
10.397
10.397
10.4
10.425
10.412
10.452
10.452
10.458
10.479
10.458
10.482
10.479
10.485
10.507
10.485
10.513
10.501
10.543
10.525
10.492
10.519
10.516
10.504
10.537
10.522
10.546
10.555
10.607
10.571
10.534
10.565
10.58
10.562
10.589
10.571
10.586
10.586
10.589
10.619
10.586
10.595
10.604
10.595
10.613
10.592
10.604
10.607
10.604
10.635
10.598
10.595
10.622
10.613
10.653
10.656
10.686
10.677
10.759
10.811
10.814
10.829
10.796
10.793
10.79
10.753
10.781
10.747
10.717
10.747
10.692
10.723
10.695
10.659
10.68
10.708
10.744
10.72
10.711
10.726
10.729
10.759
10.79
10.841
10.924
10.911
10.939
10.942
10.957
10.917
10.841
10.82
10.808
10.774
10.756
10.72
10.738
10.732
10.701
10.711
10.668
10.689
10.686
10.68
10.698
10.668
10.692
10.686
10.68
10.72
10.662
10.683
10.686
10.68
10.701
10.671
10.68
10.656
10.677
10.677
10.665
10.677
10.732
10.665
10.683
10.65
10.689
10.701
10.717
10.741
10.72
10.723
10.698
10.665
10.708
10.683
10.756
10.732
10.726
10.75
10.72
10.729
10.741
10.781
10.826
10.835
10.875
10.881
10.911
10.954
10.896
10.905
10.893
10.847
10.841
10.817
10.86
10.887
10.902
10.881
10.844
10.826
10.841
10.872
10.896
10.829
10.847
10.869
10.857
10.881
10.805
10.823
10.829
10.866
10.92
10.893
10.875
10.844
10.817
10.847
10.811
10.823
10.793
10.805
10.829
10.784
10.771
10.729
10.735
10.771
10.762
10.759
10.738
10.717
10.781
10.735
10.741
10.717
10.717
10.774
10.714
10.72
10.708
10.677
10.695
10.68
10.698
10.683
10.708
10.735
10.701
10.711
10.729
10.723
10.735
10.701
10.744
10.726
10.698
10.711
10.659
10.717
10.735
10.735
10.75
10.72
10.735
10.735
10.72
10.714
10.659
10.689
10.692
10.689
10.705
10.638
10.68
10.686
10.668
10.695
10.659
10.671
10.662
10.662
10.705
10.671
10.698
10.698
10.689
10.72
10.689
10.692
10.683
10.662
10.692
10.68
10.708
10.72
10.774
10.793
10.753
10.759
10.771
10.738
10.744
10.744
10.738
10.744
10.701
10.747
10.75
10.765
10.771
10.735
10.75
10.708
10.741
10.698
10.671
10.689
10.677
10.68
10.692
10.701
10.708
10.674
10.692
10.705
10.686
10.705
10.668
10.698
10.692
10.68
10.714
10.692
10.711
10.705
10.692
10.729
10.72
10.723
10.708
10.701
10.723
10.674
10.692
10.698
10.674
10.668
10.659
10.683
10.689
10.656
10.686
10.656
10.701
10.689
10.68
10.701
10.674
10.677
10.689
10.665
10.701
10.68
10.705
10.686
10.683
10.701
10.668
10.68
10.68
10.65
10.686
10.662
10.671
10.68
10.689
10.695
10.668
10.683
10.701
10.692
10.701
10.668
10.683
10.692
10.701
10.729
10.701
10.698
10.723
10.705
10.717
10.705
10.695
10.689
10.686
10.723
10.671
10.692
10.701
10.683
10.711
10.714
10.753
10.735
10.698
10.714
10.689
10.723
10.747
10.711
10.717
10.701
10.726
10.705
10.668
10.683
10.65
10.674
10.674
10.65
10.677
10.641
10.665
10.656
10.619
10.65
10.628
10.662
10.662
10.647
10.662
10.628
10.65
10.671
10.641
10.662
10.638
10.662
10.72
10.768
10.86
10.805
10.765
10.765
10.738
10.732
10.717
10.717
10.708
10.68
10.711
10.701
10.695
10.705
10.674
10.686
10.674
10.683
10.692
10.653
10.689
10.665
10.68
10.68
10.659
10.671
10.668
10.683
10.665
10.662
10.701
10.711
10.744
10.741
10.723
10.726
10.692
10.729
10.732
10.711
10.778
10.695
10.698
10.689
10.753
10.844
10.781
10.778
10.756
10.723
10.729
10.692
10.708
10.708
10.698
10.711
10.677
10.708
10.726
10.75
10.805
10.781
10.778
10.768
10.753
10.744
10.787
10.793
10.805
10.753
10.765
10.738
10.747
10.72
10.705
10.75
10.729
10.729
10.711
10.671
10.711
10.677
10.686
10.665
10.653
10.662
10.674
10.662
10.671
10.635
10.677
10.671
10.677
10.668
10.647
10.698
10.726
10.756
10.747
10.744
10.762
10.787
10.799
10.765
10.714
10.711
10.674
10.677
10.711
10.717
10.744
10.689
10.695
10.692
10.656
10.671
10.656
10.683
10.714
10.689
10.686
10.665
10.68
10.662
10.641
10.677
10.668
10.671
10.708
10.677
10.75
10.762
10.753
10.744
10.692
10.729
10.686
10.68
10.677
10.65
10.677
10.65
10.644
10.653
10.653
10.665
10.641
10.635
10.659
10.668
10.674
10.674
10.701
10.705
10.686
10.708
10.665
10.656
10.656
10.616
10.653
10.638
10.647
10.68
10.65
10.698
10.68
10.698
10.686
10.644
10.662
10.638
10.65
10.647
10.625
10.653
10.635
10.638
10.638
10.601
10.65
10.647
10.659
10.665
10.641
10.677
10.665
10.674
10.677
10.647
10.683
10.653
10.65
10.665
10.644
10.674
10.647
10.647
10.659
10.628
10.674
10.662
10.659
10.653
10.641
10.659
10.635
10.631
10.65
10.641
10.689
10.656
10.665
10.677
10.644
10.677
10.631
10.635
10.662
10.631
10.616
10.628
10.644
10.65
10.628
10.662
10.668
10.698
10.708
10.68
10.708
10.695
10.677
10.698
10.714
10.717
10.701
10.686
10.695
10.698
10.759
10.753
10.738
10.711
10.701
10.711
10.689
10.692
10.711
10.695
10.708
10.695
10.686
10.711
10.68
10.677
10.65
10.65
10.659
10.622
10.641
10.622
10.638
10.668
10.653
10.668
10.656
10.668
10.695
10.668
10.695
10.692
10.692
10.686
10.644
10.653
10.625
10.65
10.668
10.622
10.674
10.668
10.665
10.674
10.631
10.659
10.677
10.668
10.662
10.625
10.662
10.641
10.635
10.641
10.628
10.641
10.613
10.604
10.635
10.604
10.631
10.61
10.61
10.638
10.622
10.659
10.635
10.631
10.662
10.631
10.677
10.653
10.647
10.659
10.628
10.644
10.631
10.631
10.656
10.631
10.656
10.628
10.631
10.665
10.635
10.653
10.631
10.635
10.683
10.674
10.708
10.68
10.662
10.674
10.662
10.674
10.65
10.647
10.656
10.635
10.668
10.644
10.647
10.65
10.644
10.671
10.677
10.671
10.689
10.659
10.683
10.665
10.653
10.674
10.68
10.705
10.668
10.665
10.683
10.644
10.68
10.68
10.674
10.692
10.668
10.677
10.665
10.674
10.72
10.68
10.708
10.677
10.662
10.668
10.644
10.665
10.644
10.65
10.662
10.641
10.659
10.662
10.665
10.705
10.698
10.708
10.683
10.671
10.695
10.659
10.686
10.695
10.662
10.689
10.68
10.698
10.677
10.683
10.695
10.662
10.674
10.662
10.659
10.711
10.68
10.683
10.659
10.644
10.656
10.635
10.638
10.631
10.625
10.65
10.653
10.656
10.613
10.628
10.653
10.631
10.677
10.671
10.665
10.677
10.641
10.668
10.68
10.656
10.659
10.622
10.647
10.647
10.644
10.659
10.631
10.644
10.641
10.628
10.628
10.619
10.635
10.641
10.622
10.644
10.628
10.644
10.644
10.613
10.635
10.613
10.628
10.622
10.61
10.631
10.613
10.628
10.641
10.607
10.638
10.628
10.65
10.635
10.638
10.662
10.628
10.662
10.653
10.665
10.653
10.625
10.644
10.644
10.68
10.653
10.625
10.65
10.622
10.619
10.65
10.619
10.638
10.641
10.647
10.701
10.644
10.656
10.659
10.677
10.705
10.671
10.711
10.695
10.665
10.692
10.671
10.705
10.753
10.695
10.723
10.689
10.714
10.708
10.677
10.717
10.692
10.708
10.68
10.686
10.701
10.68
10.689
10.705
10.683
[truncated: 241,721 more rows]
