# Supplementary material for: Oscillatory dynamics of an electrically driven dissipative structure
Source: PLoS One. 2019 May 29;14(5):e0217305. doi: 10.1371/journal.pone.0217305 (PMC6541375; doi:10.1371/journal.pone.0217305)
Supplement: S5 Dataset — This dataset contains the average current values for experiment three investigating the effects of a magnetic constraint. (CSV) [file pone.0217305.s008.csv]

	mean_current_amps	type	t
1	1.05E-05	osc	1
2	1.04E-05	lock	2
3	1.05E-05	osc	3
4	1.04E-05	lock	4
5	1.05E-05	osc	5
6	1.04E-05	lock	6
7	1.05E-05	osc	7
8	1.04E-05	lock	8
