# Supplementary material for: Oscillatory dynamics of an electrically driven dissipative structure
Source: PLoS One. 2019 May 29;14(5):e0217305. doi: 10.1371/journal.pone.0217305 (PMC6541375; doi:10.1371/journal.pone.0217305)
Supplement: S6 Dataset — This dataset contains the raw velocity measures for experiment four investigating the effects of a magnetic constraint. (CSV) [file pone.0217305.s009.csv]

	Velocity	Time	Trial
1	-0.049798	1	1
2	-0.073275	2	1
3	0.09967	3	1
4	0.17524	4	1
5	-0.083321	5	1
6	-0.11794	6	1
7	-0.01937	7	1
8	-0.0098388	8	1
9	0.013182	9	1
10	0.14232	10	1
11	0.014996	11	1
12	-0.066367	12	1
13	-0.0057951	13	1
14	0.01426	14	1
15	0.11512	15	1
16	0.025526	16	1
17	-0.036469	17	1
18	-0.074973	18	1
19	0.032919	19	1
20	0.080952	20	1
21	-0.14473	21	1
22	-0.12434	22	1
23	0.016931	23	1
24	0.0025758	24	1
25	0.00031633	25	1
26	0.0006883	26	1
27	0.0099382	27	1
28	0.10542	28	1
29	0.08154	29	1
30	0.040594	30	1
31	-0.08793	31	1
32	-0.0069034	32	1
33	0.0025988	33	1
34	-0.0015335	34	1
35	-0.02427	35	1
36	-0.19985	36	1
37	-9.97E-05	37	1
38	0.15499	38	1
39	0.12144	39	1
40	0.042876	40	1
41	0.0013949	41	1
42	-0.11466	42	1
43	-0.19339	43	1
44	-0.078557	44	1
45	0.1846	45	1
46	0.2337	46	1
47	-0.11304	47	1
48	-0.23929	48	1
49	-0.0064431	49	1
50	0.1821	50	1
51	0.13617	51	1
52	-5.06E-06	52	1
53	-0.11989	53	1
54	-0.02462	54	1
55	-0.00061779	55	1
56	-0.085753	56	1
57	0.099778	57	1
58	0.0066136	58	1
59	-0.10733	59	1
60	0.10866	60	1
61	0.12408	61	1
62	0.0066558	62	1
63	-0.0024159	63	1
64	-0.00070982	64	1
65	0.0011064	65	1
66	-0.010127	66	1
67	-0.091156	67	1
68	0.012538	68	1
69	0.11684	69	1
70	0.19423	70	1
71	0.15063	71	1
72	-0.064941	72	1
73	0.015839	73	1
74	0.075732	74	1
75	0.021617	75	1
76	-0.031644	76	1
77	-0.031959	77	1
78	-0.012108	78	1
79	-0.043832	79	1
80	0.027857	80	1
81	0.39086	81	1
82	0.61963	82	1
83	0.35193	83	1
84	0.086478	84	1
85	0.51003	85	1
86	1.9141	86	1
87	1.2956	87	1
88	-0.094915	88	1
89	0.21715	89	1
90	-0.055187	90	1
91	0.014285	91	1
92	-0.19894	92	1
93	-0.5399	93	1
94	-0.21834	94	1
95	0.30891	95	1
96	0.0065294	96	1
97	-0.52934	97	1
98	0.54021	98	1
99	0.42275	99	1
100	-0.24613	100	1
101	-0.012592	101	1
102	0.11993	102	1
103	-0.043934	103	1
104	-0.97331	104	1
105	0.079678	105	1
106	0.60057	106	1
107	-0.58387	107	1
108	-0.85859	108	1
109	-0.034825	109	1
110	0.7227	110	1
111	-0.43091	111	1
112	-1.1859	112	1
113	0.47225	113	1
114	0.52563	114	1
115	-0.45476	115	1
116	-0.043377	116	1
117	-0.57793	117	1
118	-0.17645	118	1
119	0.71957	119	1
120	0.45436	120	1
121	-0.82593	121	1
122	-0.70873	122	1
123	-0.20202	123	1
124	-0.55763	124	1
125	0.072868	125	1
126	-0.069213	126	1
127	0.1816	127	1
128	-0.12528	128	1
129	-1.2097	129	1
130	-0.5295	130	1
131	0.66747	131	1
132	-0.53397	132	1
133	-1.1375	133	1
134	-0.097417	134	1
135	-1.2151	135	1
136	-1.2194	136	1
137	-0.021064	137	1
138	0.028736	138	1
139	-0.81185	139	1
140	-0.88442	140	1
141	-0.35795	141	1
142	-0.55524	142	1
143	-0.71891	143	1
144	-0.36813	144	1
145	0.055314	145	1
146	0.056079	146	1
147	-0.04665	147	1
148	0.043379	148	1
149	0.036671	149	1
150	-0.099382	150	1
151	-0.021051	151	1
152	0.032638	152	1
153	0.045048	153	1
154	0.019622	154	1
155	0.10423	155	1
156	-0.098598	156	1
157	-0.098942	157	1
158	0.29377	158	1
159	-0.074547	159	1
160	-0.19016	160	1
161	0.08118	161	1
162	0.02643	162	1
163	-0.016461	163	1
164	-0.080829	164	1
165	-0.017889	165	1
166	0.14022	166	1
167	-0.018802	167	1
168	0.044741	168	1
169	0.19197	169	1
170	-0.01446	170	1
171	-0.042832	171	1
172	-0.066892	172	1
173	-0.095487	173	1
174	-0.07688	174	1
175	-0.067509	175	1
176	-0.010924	176	1
177	0.040084	177	1
178	0.092403	178	1
179	0.029729	179	1
180	0.061262	180	1
181	0.069135	181	1
182	-0.051404	182	1
183	-0.081548	183	1
184	0.043005	184	1
185	0.11389	185	1
186	-0.0096111	186	1
187	-0.083758	187	1
188	-0.080367	188	1
189	-0.046338	189	1
190	0.020138	190	1
191	-0.039607	191	1
192	-0.019516	192	1
193	0.11726	193	1
194	0.063492	194	1
195	-0.1186	195	1
196	-0.051365	196	1
197	0.13054	197	1
198	-0.0094046	198	1
199	-0.032615	199	1
200	0.12142	200	1
201	0.0093541	201	1
202	-0.062448	202	1
203	-0.014233	203	1
204	-0.033231	204	1
205	-0.094843	205	1
206	-0.053888	206	1
207	0.19935	207	1
208	0.19748	208	1
209	-0.026802	209	1
210	0.0035212	210	1
211	0.093947	211	1
212	0.05388	212	1
213	-0.042842	213	1
214	-0.083639	214	1
215	0.017453	215	1
216	0.063991	216	1
217	0.0042419	217	1
218	0.023391	218	1
219	0.0068673	219	1
220	-0.057548	220	1
221	-0.023964	221	1
222	0.031018	222	1
223	-0.0059835	223	1
224	-0.068715	224	1
225	0.016792	225	1
226	0.10539	226	1
227	0.037746	227	1
228	-0.0013477	228	1
229	-0.050517	229	1
230	-0.043757	230	1
231	-0.074524	231	1
232	0.021062	232	1
233	0.11543	233	1
234	-0.026858	234	1
235	-0.066579	235	1
236	-0.0013843	236	1
237	0.029983	237	1
238	0.018284	238	1
239	0.02404	239	1
240	-0.064304	240	1
241	-0.086074	241	1
242	0.061284	242	1
243	0.12066	243	1
244	0.023971	244	1
245	-0.08572	245	1
246	-0.044867	246	1
247	0.039673	247	1
248	0.010482	248	1
249	0.024036	249	1
250	0.029634	250	1
251	0.067054	251	1
252	-0.020275	252	1
253	-0.087023	253	1
254	0.0093075	254	1
255	0.035574	255	1
256	-0.051788	256	1
257	-0.040856	257	1
258	0.032873	258	1
259	0.0039959	259	1
260	0.014408	260	1
261	0.0049907	261	1
262	-0.011629	262	1
263	0.022585	263	1
264	-0.02396	264	1
265	-0.023806	265	1
266	-0.0088797	266	1
267	-0.019686	267	1
268	0.033154	268	1
269	0.054099	269	1
270	0.01778	270	1
271	-0.0050382	271	1
272	-0.011234	272	1
273	-0.10152	273	1
274	0.08743	274	1
275	0.050296	275	1
276	-0.090566	276	1
277	-0.02516	277	1
278	-0.0064392	278	1
279	0.0016851	279	1
280	0.02727	280	1
281	0.053374	281	1
282	-0.092136	282	1
283	-0.020985	283	1
284	0.083012	284	1
285	-0.0037868	285	1
286	-0.012751	286	1
287	-0.062512	287	1
288	0.0080831	288	1
289	0.0092678	289	1
290	0.0009539	290	1
291	0.070899	291	1
292	-0.078932	292	1
293	-0.015734	293	1
294	0.024593	294	1
295	-0.090487	295	1
296	0.049183	296	1
297	0.098544	297	1
298	-0.062879	298	1
299	-0.059529	299	1
300	-0.04932	300	1
301	-0.046459	301	1
302	0.10678	302	1
303	0.10779	303	1
304	-0.028104	304	1
305	-0.055691	305	1
306	0.038668	306	1
307	0.068148	307	1
308	-0.001215	308	1
309	-0.091362	309	1
310	-0.047831	310	1
311	0.077566	311	1
312	0.049569	312	1
313	0.017881	313	1
314	-0.016205	314	1
315	-0.029938	315	1
316	-0.0073047	316	1
317	-0.027006	317	1
318	0.024816	318	1
319	0.052923	319	1
320	0.0013724	320	1
321	0.016127	321	1
322	0.030082	322	1
323	0.068845	323	1
324	0.037023	324	1
325	-0.073221	325	1
326	0.020022	326	1
327	0.028187	327	1
328	-0.062923	328	1
329	-0.04252	329	1
330	-0.027848	330	1
331	-0.0070303	331	1
332	0.0011725	332	1
333	0.00299	333	1
334	0.031715	334	1
335	0.022643	335	1
336	-0.048374	336	1
337	-0.034887	337	1
338	0.025904	338	1
339	-0.03308	339	1
340	0.033392	340	1
341	0.041762	341	1
342	-0.092635	342	1
343	-0.0037878	343	1
344	0.050214	344	1
345	0.042084	345	1
346	0.0070071	346	1
347	-0.052738	347	1
348	0.074256	348	1
349	0.010604	349	1
350	-0.085086	350	1
351	-0.011646	351	1
352	0.020968	352	1
353	0.059446	353	1
354	-0.0199	354	1
355	-0.047878	355	1
356	-0.03618	356	1
357	-0.016688	357	1
358	0.036954	358	1
359	0.021697	359	1
360	-0.00095424	360	1
361	-0.019357	361	1
362	0.0063527	362	1
363	0.10421	363	1
364	0.0025547	364	1
365	-0.096409	365	1
366	-0.0080691	366	1
367	0.0096464	367	1
368	-0.021023	368	1
369	-0.036192	369	1
370	-0.077433	370	1
371	0.047868	371	1
372	0.093241	372	1
373	-0.051873	373	1
374	0.0030522	374	1
375	0.043192	375	1
376	0.011191	376	1
377	-0.0016328	377	1
378	-0.0090806	378	1
379	-0.020767	379	1
380	-0.031255	380	1
381	0.026731	381	1
382	-0.071732	382	1
383	-0.084151	383	1
384	0.083039	384	1
385	0.071416	385	1
386	-0.082526	386	1
387	-0.050939	387	1
388	0.094402	388	1
389	0.043368	389	1
390	0.034619	390	1
391	0.10076	391	1
392	0.0016946	392	1
393	-0.10328	393	1
394	-0.037131	394	1
395	0.028023	395	1
396	0.096047	396	1
397	-0.004005	397	1
398	-0.10458	398	1
399	-0.02275	399	1
400	0.0037894	400	1
401	-0.0018097	401	1
402	-0.024659	402	1
403	-0.00047324	403	1
404	0.021946	404	1
405	-0.02183	405	1
406	-0.024398	406	1
407	0.038961	407	1
408	0.069382	408	1
409	-0.034627	409	1
410	-0.033649	410	1
411	0.013599	411	1
412	-0.034345	412	1
413	0.03344	413	1
414	-0.033208	414	1
415	-0.051435	415	1
416	0.055605	416	1
417	0.038978	417	1
418	-0.0016159	418	1
419	-0.033254	419	1
420	-0.059387	420	1
421	-0.023401	421	1
422	0.026533	422	1
423	-0.025731	423	1
424	-0.024242	424	1
425	0.10916	425	1
426	0.14095	426	1
427	-0.015088	427	1
428	-0.069436	428	1
429	-0.064922	429	1
430	0.0031551	430	1
431	0.055044	431	1
432	0.016555	432	1
433	-0.015379	433	1
434	-0.012168	434	1
435	0.0093538	435	1
436	-0.016728	436	1
437	-0.0073664	437	1
438	0.007332	438	1
439	-0.047695	439	1
440	-0.0045025	440	1
441	0.062574	441	1
442	-0.0018757	442	1
443	-0.01648	443	1
444	0.014879	444	1
445	0.019049	445	1
446	-0.0013748	446	1
447	-0.018381	447	1
448	-0.01515	448	1
449	0.024006	449	1
450	0.01767	450	1
451	-0.0064248	451	1
452	-0.017317	452	1
453	-0.025729	453	1
454	-0.015673	454	1
455	-0.01846	455	1
456	0.085656	456	1
457	0.029943	457	1
458	-0.056622	458	1
459	0.022735	459	1
460	0.089616	460	1
461	0.014322	461	1
462	-0.10912	462	1
463	-0.1079	463	1
464	0.022711	464	1
465	0.137	465	1
466	-0.013867	466	1
467	-0.051539	467	1
468	0.10637	468	1
469	0.035947	469	1
470	-0.092429	470	1
471	-0.062304	471	1
472	-0.0017756	472	1
473	0.0017672	473	1
474	0.00056399	474	1
475	-0.051894	475	1
476	-0.064222	476	1
477	0.03389	477	1
478	0.14605	478	1
479	0.048368	479	1
480	-0.039744	480	1
481	-0.014807	481	1
482	-0.04501	482	1
483	-0.012203	483	1
484	-0.030573	484	1
485	-0.0016765	485	1
486	0.026883	486	1
487	-0.029897	487	1
488	-0.08326	488	1
489	0.034832	489	1
490	0.043613	490	1
491	-0.019581	491	1
492	0.040309	492	1
493	-0.0058565	493	1
494	-0.071746	494	1
495	0.01016	495	1
496	0.0066533	496	1
497	-0.051145	497	1
498	0.046237	498	1
499	0.076943	499	1
500	0.019976	500	1
501	0.021936	501	1
502	0.073708	502	1
503	-0.12703	503	1
504	-0.13361	504	1
505	-0.12652	505	1
506	-0.22458	506	1
507	-0.39114	507	1
508	-0.38696	508	1
509	-0.7241	509	1
510	-0.85417	510	1
511	-0.24011	511	1
512	-0.74045	512	1
513	-1.7093	513	1
514	-2.6156	514	1
515	-3.1578	515	1
516	-3.6931	516	1
517	-4.4988	517	1
518	-4.845	518	1
519	-3.8235	519	1
520	-2.1792	520	1
521	-1.2139	521	1
522	-0.6382	522	1
523	-0.96121	523	1
524	-1.7472	524	1
525	-2.2248	525	1
526	-2.2018	526	1
527	-1.839	527	1
528	-1.21	528	1
529	-0.73193	529	1
530	-0.58931	530	1
531	-0.79037	531	1
532	-1.3998	532	1
533	-1.0262	533	1
534	-0.77757	534	1
535	-1.3849	535	1
536	-1.4799	536	1
537	-1.5058	537	1
538	-1.5617	538	1
539	-1.0394	539	1
540	-0.92677	540	1
541	-1.5836	541	1
542	-1.624	542	1
543	-1.3693	543	1
544	-1.028	544	1
545	-0.30595	545	1
546	0.061181	546	1
547	-0.1055	547	1
548	-0.12805	548	1
549	0.023316	549	1
550	0.1435	550	1
551	0.13472	551	1
552	-0.070838	552	1
553	-0.22038	553	1
554	0.00027601	554	1
555	0.19949	555	1
556	0.060708	556	1
557	0.0043458	557	1
558	0.0017924	558	1
559	0.0084491	559	1
560	-0.081892	560	1
561	0.1422	561	1
562	0.67001	562	1
563	0.6805	563	1
564	1.0142	564	1
565	1.9661	565	1
566	2.4744	566	1
567	2.4579	567	1
568	2.2672	568	1
569	1.9892	569	1
570	1.8435	570	1
571	2.0299	571	1
572	2.3279	572	1
573	2.9821	573	1
574	3.5192	574	1
575	2.9951	575	1
576	1.462	576	1
577	0.55768	577	1
578	1.2293	578	1
579	1.7219	579	1
580	1.4493	580	1
581	0.96932	581	1
582	0.43608	582	1
583	0.038358	583	1
584	-0.0054836	584	1
585	0.017622	585	1
586	-0.020122	586	1
587	0.064023	587	1
588	0.13927	588	1
589	0.11665	589	1
590	0.012296	590	1
591	0.012266	591	1
592	0.044297	592	1
593	0.36959	593	1
594	0.43255	594	1
595	0.062141	595	1
596	-0.011458	596	1
597	0.016605	597	1
598	-0.079352	598	1
599	0.0093008	599	1
600	-0.054595	600	1
601	-0.04535	601	1
602	-0.0018749	602	1
603	0.04326	603	1
604	0.10467	604	1
605	-0.12934	605	1
606	0.022373	606	1
607	0.073062	607	1
608	-0.15916	608	1
609	-0.065549	609	1
610	0.095757	610	1
611	0.037145	611	1
612	-0.043685	612	1
613	0.074088	613	1
614	0.15882	614	1
615	-0.27501	615	1
616	-1.4619	616	1
617	-2.6937	617	1
618	-2.505	618	1
619	-1.4254	619	1
620	-0.77029	620	1
621	-0.73675	621	1
622	-1.4925	622	1
623	-2.5057	623	1
624	-2.7396	624	1
625	-2.3388	625	1
626	-2.0434	626	1
627	-1.0985	627	1
628	-0.18593	628	1
629	-0.063616	629	1
630	0.00576	630	1
631	0.13371	631	1
632	0.22825	632	1
633	0.089977	633	1
634	-0.031423	634	1
635	-0.083514	635	1
636	-0.083225	636	1
637	-0.012509	637	1
638	0.08148	638	1
639	0.072896	639	1
640	0.012242	640	1
641	-0.0060521	641	1
642	-0.030198	642	1
643	-0.00058047	643	1
644	0.023998	644	1
645	-0.00047996	645	1
646	-0.028983	646	1
647	-0.0038945	647	1
648	0.0041744	648	1
649	-0.0091351	649	1
650	-0.11229	650	1
651	-0.022529	651	1
652	0.083808	652	1
653	0.043122	653	1
654	0.13406	654	1
655	0.16963	655	1
656	-0.11657	656	1
657	-0.10498	657	1
658	0.050148	658	1
659	-0.058223	659	1
660	-0.005602	660	1
661	-0.010432	661	1
662	0.00091683	662	1
663	0.19001	663	1
664	0.98604	664	1
665	1.8824	665	1
666	2.9762	666	1
667	3.8423	667	1
668	3.3116	668	1
669	2.0006	669	1
670	0.82036	670	1
671	0.22184	671	1
672	0.029422	672	1
673	-0.010514	673	1
674	0.0058595	674	1
675	0.090062	675	1
676	0.028167	676	1
677	-0.11881	677	1
678	-0.12101	678	1
679	-0.12804	679	1
680	-0.015659	680	1
681	0.14067	681	1
682	-0.032566	682	1
683	-0.12447	683	1
684	-0.024257	684	1
685	-0.0064382	685	1
686	0.18084	686	1
687	-0.055552	687	1
688	-0.24859	688	1
689	0.040339	689	1
690	-0.054512	690	1
691	0.22441	691	1
692	0.23989	692	1
693	-0.1497	693	1
694	-0.06202	694	1
695	-0.09684	695	1
696	-0.055059	696	1
697	-0.069412	697	1
698	-0.53381	698	1
699	-0.4172	699	1
700	0.022866	700	1
701	-0.22207	701	1
702	-0.49902	702	1
703	-0.42094	703	1
704	-0.059462	704	1
705	-0.19814	705	1
706	-0.22151	706	1
707	-0.0049398	707	1
708	0.021605	708	1
709	0.047748	709	1
710	0.05892	710	1
711	0.16125	711	1
712	0.00017915	712	1
713	-0.036359	713	1
714	0.054657	714	1
715	0.019805	715	1
716	-0.037481	716	1
717	-0.066202	717	1
718	-0.052189	718	1
719	0.0010634	719	1
720	0.089173	720	1
721	-0.083565	721	1
722	-0.17128	722	1
723	0.07104	723	1
724	-0.12483	724	1
725	-0.44917	725	1
726	-0.24749	726	1
727	0.025403	727	1
728	-0.040427	728	1
729	0.0098692	729	1
730	-0.0046415	730	1
731	-0.2618	731	1
732	-0.17118	732	1
733	-0.040056	733	1
734	-0.070243	734	1
735	0.087747	735	1
736	-0.01408	736	1
737	-0.13359	737	1
738	0.0032732	738	1
739	0.072914	739	1
740	0.0035139	740	1
741	0.0039725	741	1
742	0.043091	742	1
743	0.016781	743	1
744	0.1298	744	1
745	0.071022	745	1
746	-0.1093	746	1
747	-0.12785	747	1
748	0.079097	748	1
749	0.096929	749	1
750	0.073516	750	1
751	0.0071716	751	1
752	-0.13956	752	1
753	0.13277	753	1
754	0.34081	754	1
755	0.13957	755	1
756	0.079006	756	1
757	0.3188	757	1
758	0.52336	758	1
759	0.38951	759	1
760	0.16911	760	1
761	0.093605	761	1
762	0.037984	762	1
763	0.026241	763	1
764	0.21716	764	1
765	0.54285	765	1
766	0.50731	766	1
767	0.61782	767	1
768	0.97273	768	1
769	1.1018	769	1
770	0.99178	770	1
771	1.3375	771	1
772	1.7844	772	1
773	2.2436	773	1
774	2.7715	774	1
775	2.5548	775	1
776	1.983	776	1
777	1.4958	777	1
778	1.4077	778	1
779	1.1504	779	1
780	1.0552	780	1
781	1.1626	781	1
782	0.8225	782	1
783	0.4632	783	1
784	0.19884	784	1
785	0.076519	785	1
786	0.039964	786	1
787	0.15212	787	1
788	0.33861	788	1
789	0.29855	789	1
790	0.24897	790	1
791	0.52828	791	1
792	0.40492	792	1
793	-0.12724	793	1
794	-0.31529	794	1
795	-0.26045	795	1
796	-0.66056	796	1
797	-1.5199	797	1
798	-2.1359	798	1
799	-2.5301	799	1
800	-2.5464	800	1
801	-2.2435	801	1
802	-1.9374	802	1
803	-1.8927	803	1
804	-2.1196	804	1
805	-2.4319	805	1
806	-2.9175	806	1
807	-2.4933	807	1
808	-1.4772	808	1
809	-1.3319	809	1
810	-1.4795	810	1
811	-2.0919	811	1
812	-2.3975	812	1
813	-1.0378	813	1
814	-0.072534	814	1
815	0.059588	815	1
816	0.012867	816	1
817	-0.067284	817	1
818	-0.13379	818	1
819	-0.98861	819	1
820	-2.826	820	1
821	-3.5971	821	1
822	-1.5249	822	1
823	-0.10331	823	1
824	-0.95145	824	1
825	-1.9428	825	1
826	-1.9507	826	1
827	-1.4258	827	1
828	-0.92642	828	1
829	-0.27513	829	1
830	-0.017014	830	1
831	-0.088552	831	1
832	-0.096535	832	1
833	-0.58294	833	1
834	-1.2251	834	1
835	-1.3103	835	1
836	-1.2609	836	1
837	-1.4337	837	1
838	-1.3603	838	1
839	-1.0357	839	1
840	-0.59701	840	1
841	-0.2024	841	1
842	-0.19121	842	1
843	-0.71598	843	1
844	-0.94623	844	1
845	-0.64712	845	1
846	-0.73779	846	1
847	-0.6897	847	1
848	-0.32129	848	1
849	-0.15416	849	1
850	-0.26997	850	1
851	-0.22772	851	1
852	0.092976	852	1
853	0.014138	853	1
854	-0.058226	854	1
855	-0.025894	855	1
856	-0.059362	856	1
857	0.019475	857	1
858	-0.0097145	858	1
859	0.014666	859	1
860	0.13754	860	1
861	0.069703	861	1
862	-0.14802	862	1
863	-0.014156	863	1
864	0.027938	864	1
865	0.25248	865	1
866	1.002	866	1
867	1.8583	867	1
868	2.7327	868	1
869	3.2018	869	1
870	2.9932	870	1
871	2.5761	871	1
872	2.4442	872	1
873	2.2867	873	1
874	2.0915	874	1
875	1.7181	875	1
876	1.2784	876	1
877	0.68913	877	1
878	0.80591	878	1
879	2.3307	879	1
880	3.1211	880	1
881	3.1922	881	1
882	3.008	882	1
883	1.4838	883	1
884	0.16518	884	1
885	-0.091427	885	1
886	-0.11656	886	1
887	0.082371	887	1
888	0.039857	888	1
889	-0.11683	889	1
890	-0.027493	890	1
891	0.13021	891	1
892	0.13103	892	1
893	0.079125	893	1
894	0.015295	894	1
895	0.49305	895	1
896	0.97335	896	1
897	1.0411	897	1
898	0.87835	898	1
899	0.41823	899	1
900	0.12631	900	1
901	0.20251	901	1
902	0.29369	902	1
903	0.11464	903	1
904	-0.028201	904	1
905	-0.0094678	905	1
906	0.085782	906	1
907	-0.0592	907	1
908	-0.1044	908	1
909	-0.25596	909	1
910	-0.29147	910	1
911	-0.41296	911	1
912	-1.0318	912	1
913	-1.3495	913	1
914	-1.3021	914	1
915	-0.77871	915	1
916	-0.27652	916	1
917	-0.20967	917	1
918	-0.091857	918	1
919	-0.21725	919	1
920	-0.30895	920	1
921	-0.26096	921	1
922	-0.37158	922	1
923	-0.41015	923	1
924	-0.74332	924	1
925	-0.63092	925	1
926	-0.31074	926	1
927	-1.1876	927	1
928	-2.017	928	1
929	-2.1	929	1
930	-2.0537	930	1
931	-1.9989	931	1
932	-2.0475	932	1
933	-1.2198	933	1
934	-0.35301	934	1
935	-1.3057	935	1
936	-2.1682	936	1
937	-1.7171	937	1
938	-0.47162	938	1
939	0.02753	939	1
940	-0.82655	940	1
941	-2.1023	941	1
942	-2.3592	942	1
943	-1.3872	943	1
944	-0.58897	944	1
945	-0.20655	945	1
946	-0.073069	946	1
947	0.097364	947	1
948	0.10238	948	1
949	0.002187	949	1
950	-0.00041011	950	1
951	0.085269	951	1
952	-0.071907	952	1
953	-0.10532	953	1
954	-0.0057883	954	1
955	-0.055291	955	1
956	-0.00058516	956	1
957	0.032978	957	1
958	0.01647	958	1
959	-0.015853	959	1
960	-0.05173	960	1
961	-0.094181	961	1
962	-0.022427	962	1
963	-0.098788	963	1
964	-0.13649	964	1
965	0.019694	965	1
966	0.1061	966	1
967	0.012537	967	1
968	0.022479	968	1
969	0.022641	969	1
970	0.1526	970	1
971	0.16384	971	1
972	-0.051072	972	1
973	0.46496	973	1
974	1.3282	974	1
975	2.2792	975	1
976	2.712	976	1
977	2.3008	977	1
978	2.1116	978	1
979	2.1161	979	1
980	2.1288	980	1
981	2.369	981	1
982	2.3099	982	1
983	1.4942	983	1
984	1.6726	984	1
985	2.623	985	1
986	2.6406	986	1
987	1.8093	987	1
988	0.45825	988	1
989	-0.14903	989	1
990	-0.07612	990	1
991	-0.12087	991	1
992	0.093908	992	1
993	0.091321	993	1
994	0.0039857	994	1
995	0.11133	995	1
996	-0.084572	996	1
997	-0.10354	997	1
998	0.052242	998	1
999	0.20082	999	1
1000	0.48024	1000	1
1001	0.63131	1001	1
1002	0.57856	1002	1
1003	0.62473	1003	1
1004	0.73206	1004	1
1005	0.69038	1005	1
1006	0.77542	1006	1
1007	0.74464	1007	1
1008	0.73333	1008	1
1009	1.0147	1009	1
1010	1.4321	1010	1
1011	1.6706	1011	1
1012	1.6559	1012	1
1013	1.6818	1013	1
1014	1.3972	1014	1
1015	1.2911	1015	1
1016	0.95069	1016	1
1017	0.39311	1017	1
1018	0.12366	1018	1
1019	0.8311	1019	1
1020	1.8972	1020	1
1021	2.0365	1021	1
1022	1.6438	1022	1
1023	1.5281	1023	1
1024	1.4701	1024	1
1025	1.1727	1025	1
1026	1.0358	1026	1
1027	1.1109	1027	1
1028	0.86346	1028	1
1029	0.23529	1029	1
1030	0.18834	1030	1
1031	0.020069	1031	1
1032	0.14934	1032	1
1033	0.42074	1033	1
1034	-0.04656	1034	1
1035	-0.1636	1035	1
1036	0.0084856	1036	1
1037	-0.0034729	1037	1
1038	0.11689	1038	1
1039	0.13722	1039	1
1040	-0.13739	1040	1
1041	-0.17982	1041	1
1042	-0.033193	1042	1
1043	0.050302	1043	1
1044	0.16914	1044	1
1045	0.10647	1045	1
1046	-0.12028	1046	1
1047	-0.13628	1047	1
1048	-0.23776	1048	1
1049	-0.0053685	1049	1
1050	0.24624	1050	1
1051	0.11909	1051	1
1052	0.019072	1052	1
1053	-0.10352	1053	1
1054	-0.15108	1054	1
1055	-1.1808	1055	1
1056	-3.1124	1056	1
1057	-4.1722	1057	1
1058	-3.9007	1058	1
1059	-3.1594	1059	1
1060	-2.7212	1060	1
1061	-2.8484	1061	1
1062	-2.6196	1062	1
1063	-3.2629	1063	1
1064	-3.5663	1064	1
1065	-1.9811	1065	1
1066	-1.0895	1066	1
1067	-1.5192	1067	1
1068	-2.4202	1068	1
1069	-2.8993	1069	1
1070	-2.6294	1070	1
1071	-1.5511	1071	1
1072	-0.35362	1072	1
1073	0.01219	1073	1
1074	-0.20939	1074	1
1075	-0.20968	1075	1
1076	-0.077241	1076	1
1077	-0.21047	1077	1
1078	-0.70398	1078	1
1079	-1.4498	1079	1
1080	-1.8957	1080	1
1081	-1.8012	1081	1
1082	-1.6183	1082	1
1083	-1.2042	1083	1
1084	-1.1372	1084	1
1085	-1.1078	1085	1
1086	-0.44803	1086	1
1087	-0.21546	1087	1
1088	-0.72532	1088	1
1089	-1.1237	1089	1
1090	-1.388	1090	1
1091	-1.7125	1091	1
1092	-1.6889	1092	1
1093	-1.54	1093	1
1094	-1.0997	1094	1
1095	-0.42939	1095	1
1096	-0.1849	1096	1
1097	-0.070085	1097	1
1098	0.10801	1098	1
1099	-0.11792	1099	1
1100	-0.55659	1100	1
1101	-0.22636	1101	1
1102	0.17874	1102	1
1103	-0.20217	1103	1
1104	-0.039924	1104	1
1105	0.20045	1105	1
1106	0.16873	1106	1
1107	0.074742	1107	1
1108	-0.070662	1108	1
1109	-0.0088914	1109	1
1110	0.011488	1110	1
1111	0.12795	1111	1
1112	0.13215	1112	1
1113	0.089789	1113	1
1114	0.24053	1114	1
1115	0.21662	1115	1
1116	-0.018775	1116	1
1117	-0.12547	1117	1
1118	0.030578	1118	1
1119	0.36189	1119	1
1120	1.1986	1120	1
1121	2.3869	1121	1
1122	2.8068	1122	1
1123	2.2881	1123	1
1124	2.1429	1124	1
1125	2.2926	1125	1
1126	2.3126	1126	1
1127	2.3645	1127	1
1128	2.7521	1128	1
1129	3.1826	1129	1
1130	3.0299	1130	1
1131	2.6971	1131	1
1132	2.7096	1132	1
1133	1.8938	1133	1
1134	0.56578	1134	1
1135	0.17084	1135	1
1136	-0.066834	1136	1
1137	-0.13063	1137	1
1138	0.056295	1138	1
1139	-0.055579	1139	1
1140	-0.091815	1140	1
1141	0.17348	1141	1
1142	0.38094	1142	1
1143	0.82893	1143	1
1144	0.70882	1144	1
1145	0.14767	1145	1
1146	0.005062	1146	1
1147	0.056804	1147	1
1148	0.016934	1148	1
1149	-0.12719	1149	1
1150	-0.092593	1150	1
1151	0.058358	1151	1
1152	0.072415	1152	1
1153	0.0095329	1153	1
1154	0.0041516	1154	1
1155	-0.0010486	1155	1
1156	-0.011768	1156	1
1157	-0.057206	1157	1
1158	0.0015776	1158	1
1159	0.030241	1159	1
1160	-0.19571	1160	1
1161	-0.39877	1161	1
1162	-0.60499	1162	1
1163	-0.80746	1163	1
1164	-0.7739	1164	1
1165	-0.8868	1165	1
1166	-0.49237	1166	1
1167	0.072966	1167	1
1168	-0.093439	1168	1
1169	-0.43153	1169	1
1170	-0.62096	1170	1
1171	-0.69863	1171	1
1172	-1.315	1172	1
1173	-1.73	1173	1
1174	-0.95033	1174	1
1175	-0.24115	1175	1
1176	-0.92281	1176	1
1177	-2.0322	1177	1
1178	-2.2104	1178	1
1179	-2.1904	1179	1
1180	-2.2223	1180	1
1181	-1.7521	1181	1
1182	-1.7702	1182	1
1183	-1.9053	1183	1
1184	-0.93474	1184	1
1185	-0.18414	1185	1
1186	-0.069521	1186	1
1187	0.10273	1187	1
1188	-0.0080404	1188	1
1189	-0.12946	1189	1
1190	-0.18183	1190	1
1191	-0.011566	1191	1
1192	0.016942	1192	1
1193	-0.326	1193	1
1194	-0.3967	1194	1
1195	-0.68369	1195	1
1196	-1.3856	1196	1
1197	-1.6345	1197	1
1198	-1.2639	1198	1
1199	-1.0887	1199	1
1200	-0.98072	1200	1
1201	-0.50369	1201	1
1202	-0.40907	1202	1
1203	-0.77984	1203	1
1204	-0.45458	1204	1
1205	-0.074839	1205	1
1206	-0.090177	1206	1
1207	-0.11457	1207	1
1208	-0.38822	1208	1
1209	-0.64424	1209	1
1210	-0.62482	1210	1
1211	-0.55016	1211	1
1212	-0.30749	1212	1
1213	0.023323	1213	1
1214	-0.040616	1214	1
1215	-0.093137	1215	1
1216	-0.13742	1216	1
1217	-0.00040704	1217	1
1218	0.12976	1218	1
1219	0.018956	1219	1
1220	0.029424	1220	1
1221	0.02424	1221	1
1222	0.19833	1222	1
1223	0.13964	1223	1
1224	-0.14264	1224	1
1225	0.17897	1225	1
1226	1.1374	1226	1
1227	2.1448	1227	1
1228	2.7481	1228	1
1229	2.8193	1229	1
1230	2.5601	1230	1
1231	2.5949	1231	1
1232	2.622	1232	1
1233	2.1787	1233	1
1234	1.3756	1234	1
1235	1.191	1235	1
1236	1.7986	1236	1
1237	1.9991	1237	1
1238	2.2229	1238	1
1239	2.8561	1239	1
1240	3.3167	1240	1
1241	2.4846	1241	1
1242	1.1266	1242	1
1243	0.99683	1243	1
1244	0.54898	1244	1
1245	0.54879	1245	1
1246	1.1921	1246	1
1247	1.2005	1247	1
1248	1.2249	1248	1
1249	1.1421	1249	1
1250	1.6904	1250	1
1251	2.0831	1251	1
1252	1.5503	1252	1
1253	1.4319	1253	1
1254	1.3733	1254	1
1255	0.9054	1255	1
1256	0.44176	1256	1
1257	0.21284	1257	1
1258	0.2078	1258	1
1259	0.048784	1259	1
1260	0.040832	1260	1
1261	0.39548	1261	1
1262	0.41374	1262	1
1263	-0.0084015	1263	1
1264	-0.16009	1264	1
1265	0.02592	1	2
1266	0.0023043	2	2
1267	-0.0027544	3	2
1268	-0.00029988	4	2
1269	-0.0023071	5	2
1270	-0.023142	6	2
1271	1.89E-06	7	2
1272	0.02312	8	2
1273	-2.50E-05	9	2
1274	-0.025425	10	2
1275	-0.023139	11	2
1276	0.023395	12	2
1277	0.02592	13	2
1278	-0.020814	14	2
1279	-0.0027777	15	2
1280	0.020561	16	2
1281	-0.02084	17	2
1282	2.33E-05	18	2
1283	0.023142	19	2
1284	0.0023043	20	2
1285	3.08E-05	21	2
1286	0.0007431	22	2
1287	0.0074628	23	2
1288	7.51E-06	24	2
1289	-0.0067122	25	2
1290	0.0074703	26	2
1291	0.0081983	27	2
1292	-1.15E-05	28	2
1293	-0.0083211	29	2
1294	-0.0082134	30	2
1295	-0.00063547	31	2
1296	3.96E-06	32	2
1297	-2.32E-05	33	2
1298	-0.0022998	34	2
1299	-0.022688	35	2
1300	0.0045614	36	2
1301	0.023862	37	2
1302	0.0028857	38	2
1303	-0.025876	39	2
1304	-0.030609	40	2
1305	0.022399	41	2
1306	0.025439	42	2
1307	0.0023043	43	2
1308	-0.002281	44	2
1309	-0.023142	45	2
1310	5.81E-16	46	2
1311	0.023142	47	2
1312	0.002281	48	2
1313	-0.002281	49	2
1314	-0.023142	50	2
1315	1.73E-07	51	2
1316	0.023144	52	2
1317	0.0023061	53	2
1318	2.16E-05	54	2
1319	-2.07E-06	55	2
1320	-5.57E-05	56	2
1321	-0.0026449	57	2
1322	-0.023144	58	2
1323	0.00034019	59	2
1324	0.023155	60	2
1325	0.0020511	61	2
1326	-0.0025057	62	2
1327	-0.025322	63	2
1328	-0.025317	64	2
1329	-0.0022719	65	2
1330	0.0057745	66	2
1331	0.074812	67	2
1332	0.18549	68	2
1333	0.18893	69	2
1334	0.26122	70	2
1335	0.34397	71	2
1336	0.27193	72	2
1337	-0.0036963	73	2
1338	-0.17471	74	2
1339	-0.0072793	75	2
1340	0.088969	76	2
1341	0.0096615	77	2
1342	0.0027375	78	2
1343	-0.064409	79	2
1344	-0.045934	80	2
1345	0.090648	81	2
1346	-0.053994	82	2
1347	-0.047176	83	2
1348	-0.0098553	84	2
1349	-0.059934	85	2
1350	-0.00017029	86	2
1351	0.070277	87	2
1352	0.11428	88	2
1353	0.047314	89	2
1354	-0.039214	90	2
1355	0.0044953	91	2
1356	-4.45E-05	92	2
1357	-0.0089027	93	2
1358	-0.0049888	94	2
1359	-0.04129	95	2
1360	-0.0040613	96	2
1361	0.0044981	97	2
1362	0.051691	98	2
1363	0.071814	99	2
1364	-0.0058985	100	2
1365	-0.092416	101	2
1366	-0.012156	102	2
1367	0.14259	103	2
1368	-0.030327	104	2
1369	0.0040493	105	2
1370	0.062675	106	2
1371	-0.0086469	107	2
1372	-0.084307	108	2
1373	-0.089533	109	2
1374	0.15642	110	2
1375	0.14117	111	2
1376	0.013419	112	2
1377	-0.06626	113	2
1378	-0.0024263	114	2
1379	0.041842	115	2
1380	-0.015952	116	2
1381	-0.13582	117	2
1382	-0.094915	118	2
1383	-0.025468	119	2
1384	0.045218	120	2
1385	0.12068	121	2
1386	0.02473	122	2
1387	0.070675	123	2
1388	-0.06448	124	2
1389	-0.024353	125	2
1390	0.046567	126	2
1391	0.041025	127	2
1392	0.050552	128	2
1393	-0.13123	129	2
1394	-0.080054	130	2
1395	-0.064676	131	2
1396	-0.031238	132	2
1397	-0.05997	133	2
1398	-0.079768	134	2
1399	0.0085735	135	2
1400	-0.030262	136	2
1401	-0.015903	137	2
1402	-0.027183	138	2
1403	-0.091256	139	2
1404	-0.056733	140	2
1405	0.0097855	141	2
1406	0.0072679	142	2
1407	-0.099106	143	2
1408	7.55E-05	144	2
1409	0.10459	145	2
1410	0.049356	146	2
1411	0.030943	147	2
1412	-0.010222	148	2
1413	0.12093	149	2
1414	0.097891	150	2
1415	-0.018309	151	2
1416	0.1029	152	2
1417	0.20812	153	2
1418	0.14128	154	2
1419	-0.12013	155	2
1420	-0.018715	156	2
1421	0.14897	157	2
1422	0.045922	158	2
1423	0.086883	159	2
1424	0.37828	160	2
1425	0.3026	161	2
1426	0.031078	162	2
1427	0.051496	163	2
1428	0.12283	164	2
1429	0.033416	165	2
1430	-0.15221	166	2
1431	0.10392	167	2
1432	0.2351	168	2
1433	0.045678	169	2
1434	-0.0017635	170	2
1435	0.049176	171	2
1436	-0.029532	172	2
1437	-0.062606	173	2
1438	0.043804	174	2
1439	0.028027	175	2
1440	-0.052925	176	2
1441	-0.1046	177	2
1442	0.070658	178	2
1443	0.13284	179	2
1444	0.0046389	180	2
1445	-0.048463	181	2
1446	-0.14854	182	2
1447	-0.031344	183	2
1448	-0.0083452	184	2
1449	-0.050145	185	2
1450	0.089927	186	2
1451	0.048396	187	2
1452	0.058304	188	2
1453	0.034606	189	2
1454	-0.0066293	190	2
1455	0.014452	191	2
1456	0.044771	192	2
1457	0.030481	193	2
1458	-0.28055	194	2
1459	-0.26532	195	2
1460	-0.17106	196	2
1461	-0.032127	197	2
1462	-0.037017	198	2
1463	-0.16682	199	2
1464	-0.0097678	200	2
1465	-0.016876	201	2
1466	0.016058	202	2
1467	0.011773	203	2
1468	-0.099409	204	2
1469	0.011855	205	2
1470	0.12286	206	2
1471	0.36049	207	2
1472	0.38648	208	2
1473	0.068812	209	2
1474	-0.081	210	2
1475	0.005218	211	2
1476	0.15526	212	2
1477	-0.10948	213	2
1478	-0.095868	214	2
1479	0.095952	215	2
1480	0.075865	216	2
1481	-0.015684	217	2
1482	-0.12117	218	2
1483	-0.0084283	219	2
1484	0.0012459	220	2
1485	-0.006912	221	2
1486	0.057627	222	2
1487	0.030094	223	2
1488	0.0020949	224	2
1489	-0.0043916	225	2
1490	-0.02912	226	2
1491	-0.072477	227	2
1492	0.054086	228	2
1493	0.043735	229	2
1494	-0.1181	230	2
1495	-0.086232	231	2
1496	-0.00041483	232	2
1497	0.079212	233	2
1498	0.13854	234	2
1499	-0.043473	235	2
1500	-0.047652	236	2
1501	-0.30045	237	2
1502	-0.40133	238	2
1503	0.047726	239	2
1504	-0.089434	240	2
1505	-0.059853	241	2
1506	0.17202	242	2
1507	0.20336	243	2
1508	0.11016	244	2
1509	-0.040737	245	2
1510	-0.16669	246	2
1511	-0.16315	247	2
1512	-0.01297	248	2
1513	0.28781	249	2
1514	0.36642	250	2
1515	0.23466	251	2
1516	0.16908	252	2
1517	0.20019	253	2
1518	0.30724	254	2
1519	0.17946	255	2
1520	-0.048374	256	2
1521	-0.033819	257	2
1522	-0.0056519	258	2
1523	-0.089431	259	2
1524	-0.0081668	260	2
1525	0.018622	261	2
1526	0.1214	262	2
1527	0.0034357	263	2
1528	-0.0028774	264	2
1529	0.11959	265	2
1530	0.025428	266	2
1531	-0.0048265	267	2
1532	0.00074508	268	2
1533	0.0036526	269	2
1534	-0.11973	270	2
1535	-0.10042	271	2
1536	0.086726	272	2
1537	0.0046006	273	2
1538	-0.064551	274	2
1539	-0.03522	275	2
1540	-0.10455	276	2
1541	-0.0036935	277	2
1542	0.081271	278	2
1543	0.18354	279	2
1544	0.027658	280	2
1545	-0.15719	281	2
1546	0.12799	282	2
1547	-0.019492	283	2
1548	-0.17891	284	2
1549	-0.042948	285	2
1550	0.026164	286	2
1551	0.025857	287	2
1552	0.069493	288	2
1553	-0.0042314	289	2
1554	-0.11207	290	2
1555	-0.030119	291	2
1556	-0.026648	292	2
1557	0.029793	293	2
1558	0.045662	294	2
1559	0.0070098	295	2
1560	0.026463	296	2
1561	0.0054561	297	2
1562	0.14583	298	2
1563	-0.0027432	299	2
1564	-0.1745	300	2
1565	-0.020098	301	2
1566	-0.022539	302	2
1567	0.058698	303	2
1568	0.05441	304	2
1569	-0.06808	305	2
1570	-0.090519	306	2
1571	-0.018167	307	2
1572	-0.026742	308	2
1573	0.019847	309	2
1574	0.067385	310	2
1575	0.11748	311	2
1576	0.12668	312	2
1577	0.052601	313	2
1578	-0.016234	314	2
1579	-0.023263	315	2
1580	0.15627	316	2
1581	0.067246	317	2
1582	-0.031124	318	2
1583	0.018982	319	2
1584	-0.021456	320	2
1585	-0.18413	321	2
1586	-0.28926	322	2
1587	-0.12615	323	2
1588	-0.026347	324	2
1589	-0.0045913	325	2
1590	0.08077	326	2
1591	0.12131	327	2
1592	0.13371	328	2
1593	0.064708	329	2
1594	0.040671	330	2
1595	0.11338	331	2
1596	-0.10384	332	2
1597	-0.076145	333	2
1598	-0.049155	334	2
1599	-0.029642	335	2
1600	0.054933	336	2
1601	0.092478	337	2
1602	0.012487	338	2
1603	-0.083324	339	2
1604	0.13876	340	2
1605	-0.029837	341	2
1606	-0.059918	342	2
1607	0.14017	343	2
1608	0.015758	344	2
1609	-0.11351	345	2
1610	0.034138	346	2
1611	0.020497	347	2
1612	0.024817	348	2
1613	0.12934	349	2
1614	-0.1126	350	2
1615	-0.033597	351	2
1616	0.14515	352	2
1617	0.025956	353	2
1618	0.080164	354	2
1619	0.10052	355	2
1620	0.025465	356	2
1621	0.017761	357	2
1622	-0.0015628	358	2
1623	-0.021314	359	2
1624	0.056635	360	2
1625	0.087818	361	2
1626	-0.04123	362	2
1627	-0.019142	363	2
1628	-0.026474	364	2
1629	-0.12505	365	2
1630	0.013444	366	2
1631	0.070111	367	2
1632	-0.053793	368	2
1633	-0.060068	369	2
1634	-0.084487	370	2
1635	-0.11603	371	2
1636	-0.17936	372	2
1637	-0.19533	373	2
1638	-0.26544	374	2
1639	-0.035752	375	2
1640	0.025595	376	2
1641	0.0040031	377	2
1642	0.14234	378	2
1643	0.069639	379	2
1644	-0.028548	380	2
1645	-0.063691	381	2
1646	0.077516	382	2
1647	-0.038628	383	2
1648	-0.17936	384	2
1649	-0.075751	385	2
1650	0.057538	386	2
1651	0.013982	387	2
1652	-0.019896	388	2
1653	0.13854	389	2
1654	0.19739	390	2
1655	0.10413	391	2
1656	0.050992	392	2
1657	0.00031442	393	2
1658	0.05747	394	2
1659	-0.00068329	395	2
1660	-0.064982	396	2
1661	0.00094531	397	2
1662	0.058052	398	2
1663	-0.0033942	399	2
1664	-0.092089	400	2
1665	-0.0056557	401	2
1666	0.031122	402	2
1667	-0.035134	403	2
1668	0.092755	404	2
1669	0.17582	405	2
1670	0.086747	406	2
1671	0.15209	407	2
1672	0.38595	408	2
1673	0.27738	409	2
1674	0.15474	410	2
1675	0.18993	411	2
1676	-0.074975	412	2
1677	-0.12338	413	2
1678	-0.029105	414	2
1679	0.08261	415	2
1680	0.07579	416	2
1681	-0.22796	417	2
1682	-0.14182	418	2
1683	-0.036437	419	2
1684	0.088273	420	2
1685	0.24404	421	2
1686	0.026421	422	2
1687	0.093382	423	2
1688	0.094783	424	2
1689	-0.15809	425	2
1690	-0.12515	426	2
1691	-2.12E-05	427	2
1692	0.006212	428	2
1693	0.084659	429	2
1694	0.079183	430	2
1695	-0.068244	431	2
1696	-0.10993	432	2
1697	-0.14838	433	2
1698	-0.16142	434	2
1699	-0.018211	435	2
1700	0.042432	436	2
1701	0.047739	437	2
1702	0.29841	438	2
1703	0.088001	439	2
1704	-0.17478	440	2
1705	-0.039686	441	2
1706	-0.050578	442	2
1707	0.017957	443	2
1708	0.035617	444	2
1709	0.017987	445	2
1710	0.029736	446	2
1711	-0.055384	447	2
1712	-0.06139	448	2
1713	-0.014108	449	2
1714	-0.00093098	450	2
1715	-0.0024167	451	2
1716	-0.024203	452	2
1717	-0.0018046	453	2
1718	0.0054543	454	2
1719	-0.0064978	455	2
1720	-0.0060024	456	2
1721	-0.0035601	457	2
1722	-0.099262	458	2
1723	-0.029186	459	2
1724	0.087367	460	2
1725	-0.058266	461	2
1726	0.0035847	462	2
1727	0.10299	463	2
1728	0.010257	464	2
1729	0.00060961	465	2
1730	-0.0021994	466	2
1731	-0.06508	467	2
1732	0.18156	468	2
1733	0.11535	469	2
1734	-0.18261	470	2
1735	-0.056696	471	2
1736	0.007849	472	2
1737	-0.012711	473	2
1738	-0.16993	474	2
1739	-0.3926	475	2
1740	-0.4951	476	2
1741	-0.43776	477	2
1742	-0.36364	478	2
1743	-0.44703	479	2
1744	-0.18237	480	2
1745	-0.010372	481	2
1746	-0.18295	482	2
1747	-0.095475	483	2
1748	-0.03185	484	2
1749	-0.03023	485	2
1750	-0.015073	486	2
1751	-0.029419	487	2
1752	0.019034	488	2
1753	-0.045069	489	2
1754	-0.061483	490	2
1755	0.056246	491	2
1756	0.0047852	492	2
1757	0.00087997	493	2
1758	0.00039394	494	2
1759	0.0036111	495	2
1760	0.03605	496	2
1761	0.0046701	497	2
1762	-0.00094854	498	2
1763	-0.13193	499	2
1764	-0.23104	500	2
1765	-0.66353	501	2
1766	-2.3081	502	2
1767	-4.2712	503	2
1768	-4.2788	504	2
1769	-2.7816	505	2
1770	-1.8923	506	2
1771	-2.5727	507	2
1772	-3.2125	508	2
1773	-2.7709	509	2
1774	-2.428	510	2
1775	-2.2978	511	2
1776	-1.8896	512	2
1777	-0.94035	513	2
1778	-0.29624	514	2
1779	-0.011689	515	2
1780	-0.050187	516	2
1781	-0.09962	517	2
1782	0.075101	518	2
1783	-0.0071831	519	2
1784	-0.092243	520	2
1785	-0.015542	521	2
1786	0.11359	522	2
1787	0.08133	523	2
1788	0.082179	524	2
1789	0.00026541	525	2
1790	-0.13046	526	2
1791	-0.13077	527	2
1792	-0.45482	528	2
1793	-0.83278	529	2
1794	-0.98129	530	2
1795	-1.2855	531	2
1796	-1.4681	532	2
1797	-1.2047	533	2
1798	-0.98454	534	2
1799	-0.92661	535	2
1800	-0.4998	536	2
1801	-0.092443	537	2
1802	-0.25421	538	2
1803	-0.23879	539	2
1804	-0.052184	540	2
1805	0.022264	541	2
1806	0.059975	542	2
1807	-0.0060877	543	2
1808	0.05264	544	2
1809	0.000398	545	2
1810	-0.013102	546	2
1811	0.069581	547	2
1812	-0.055638	548	2
1813	-0.033139	549	2
1814	0.050602	550	2
1815	-0.064859	551	2
1816	-0.090429	552	2
1817	0.1911	553	2
1818	0.12637	554	2
1819	-0.0076442	555	2
1820	0.32021	556	2
1821	0.75881	557	2
1822	1.4618	558	2
1823	2.2969	559	2
1824	2.1109	560	2
1825	1.4443	561	2
1826	2.3766	562	2
1827	3.1514	563	2
1828	2.6378	564	2
1829	2.1924	565	2
1830	2.255	566	2
1831	2.5735	567	2
1832	2.4512	568	2
1833	1.2986	569	2
1834	0.17494	570	2
1835	0.0044381	571	2
1836	-0.028689	572	2
1837	0.021299	573	2
1838	0.12075	574	2
1839	0.059559	575	2
1840	0.043282	576	2
1841	0.68533	577	2
1842	0.9136	578	2
1843	0.53997	579	2
1844	0.75976	580	2
1845	0.54279	581	2
1846	0.19469	582	2
1847	0.34277	583	2
1848	0.39046	584	2
1849	0.48063	585	2
1850	0.69306	586	2
1851	1.0798	587	2
1852	1.642	588	2
1853	2.1052	589	2
1854	2.3951	590	2
1855	1.7754	591	2
1856	1.0416	592	2
1857	1.4947	593	2
1858	1.9971	594	2
1859	1.8521	595	2
1860	1.3641	596	2
1861	0.83711	597	2
1862	0.32965	598	2
1863	0.21795	599	2
1864	0.23774	600	2
1865	0.13158	601	2
1866	-0.078634	602	2
1867	-0.19762	603	2
1868	-0.01017	604	2
1869	0.085919	605	2
1870	-0.0015495	606	2
1871	-0.019147	607	2
1872	-0.008243	608	2
1873	-0.085549	609	2
1874	0.0018033	610	2
1875	0.14983	611	2
1876	-0.021589	612	2
1877	-0.27756	613	2
1878	-0.14523	614	2
1879	-0.0054174	615	2
1880	0.029006	616	2
1881	0.0085775	617	2
1882	-0.2494	618	2
1883	-1.002	619	2
1884	-1.5155	620	2
1885	-1.5895	621	2
1886	-1.2313	622	2
1887	-0.66968	623	2
1888	-1.2805	624	2
1889	-2.0698	625	2
1890	-2.4189	626	2
1891	-2.775	627	2
1892	-3.0125	628	2
1893	-2.0107	629	2
1894	-2.0179	630	2
1895	-2.4092	631	2
1896	-1.795	632	2
1897	-2.3168	633	2
1898	-2.5102	634	2
1899	-2.3334	635	2
1900	-2.0077	636	2
1901	-1.4883	637	2
1902	-1.1261	638	2
1903	-1.0901	639	2
1904	-1.1457	640	2
1905	-1.2818	641	2
1906	-1.0196	642	2
1907	-0.72891	643	2
1908	-0.87815	644	2
1909	-0.69238	645	2
1910	-0.43474	646	2
1911	-0.50594	647	2
1912	-0.64883	648	2
1913	-0.73009	649	2
1914	-0.87511	650	2
1915	-0.75998	651	2
1916	-0.55522	652	2
1917	-0.35287	653	2
1918	-0.28254	654	2
1919	-0.64847	655	2
1920	-0.96322	656	2
1921	-0.96737	657	2
1922	-0.62847	658	2
1923	-0.15062	659	2
1924	0.062853	660	2
1925	-0.076593	661	2
1926	-0.23207	662	2
1927	-0.62388	663	2
1928	-1.1251	664	2
1929	-0.44963	665	2
1930	0.014573	666	2
1931	0.0046987	667	2
1932	0.19777	668	2
1933	0.15567	669	2
1934	0.096953	670	2
1935	-0.085106	671	2
1936	-0.10278	672	2
1937	-0.051453	673	2
1938	-0.075878	674	2
1939	-0.16052	675	2
1940	-0.13098	676	2
1941	-0.013701	677	2
1942	0.011798	678	2
1943	0.13146	679	2
1944	0.053912	680	2
1945	-0.19648	681	2
1946	-0.12415	682	2
1947	0.2379	683	2
1948	0.44029	684	2
1949	0.20037	685	2
1950	-0.06225	686	2
1951	0.30101	687	2
1952	1.0829	688	2
1953	2.1575	689	2
1954	3.4831	690	2
1955	3.8595	691	2
1956	3.1198	692	2
1957	2.3933	693	2
1958	2.1346	694	2
1959	1.9942	695	2
1960	2.073	696	2
1961	2.4204	697	2
1962	1.9157	698	2
1963	2.2844	699	2
1964	1.9022	700	2
1965	0.27749	701	2
1966	0.0088252	702	2
1967	-0.080074	703	2
1968	0.015059	704	2
1969	0.11297	705	2
1970	-0.035767	706	2
1971	0.23609	707	2
1972	0.92672	708	2
1973	1.7243	709	2
1974	1.8525	710	2
1975	1.4836	711	2
1976	2.1815	712	2
1977	2.6242	713	2
1978	2.3043	714	2
1979	2.0874	715	2
1980	1.4289	716	2
1981	1.1469	717	2
1982	1.2908	718	2
1983	1.3677	719	2
1984	0.975	720	2
1985	0.27434	721	2
1986	0.12033	722	2
1987	0.29805	723	2
1988	0.71636	724	2
1989	0.5741	725	2
1990	0.14402	726	2
1991	0.10366	727	2
1992	0.10508	728	2
1993	0.011053	729	2
1994	-0.16546	730	2
1995	-0.12526	731	2
1996	0.1221	732	2
1997	0.11884	733	2
1998	-0.082333	734	2
1999	-0.039314	735	2
[truncated: 6,806 more rows]
