# Supplementary material for: Oscillatory dynamics of an electrically driven dissipative structure
Source: PLoS One. 2019 May 29;14(5):e0217305. doi: 10.1371/journal.pone.0217305 (PMC6541375; doi:10.1371/journal.pone.0217305)
Supplement: S7 Dataset — This dataset contains the mean velocity measures for experiment four investigating the effects of a magnetic constraint. (CSV) [file pone.0217305.s010.csv]

rebound	unconstrained	trial
10.76666667	6.594471795	1
9.508444444	6.537417989	2
7.488444444	7.241061728	3
7.273555556	5.649029167	4
8.104222222	7.007299145	5
5.988222222	6.927238095	6
8.664666667	7.372888889	7
