# Supplementary material for: Oscillatory dynamics of an electrically driven dissipative structure
Source: PLoS One. 2019 May 29;14(5):e0217305. doi: 10.1371/journal.pone.0217305 (PMC6541375; doi:10.1371/journal.pone.0217305)
Supplement: S8 Dataset — This dataset contains data for simulations of the CDM testing for onset of oscillations with varying voltage. (CSV) [file pone.0217305.s011.csv]

0.01001	1	1
0.0084851	1	2
0.0065861	1	3
0.0050242	1	4
0.0035972	1	5
0.0021691	1	6
0.00063824	1	7
-0.001081	1	8
-0.0030706	1	9
-0.0054161	1	10
-0.0082136	1	11
-0.011574	1	12
-0.013978	1	13
-0.015013	1	14
-0.014985	1	15
-0.01405	1	16
-0.012268	1	17
-0.009624	1	18
-0.0075861	1	19
-0.0065785	1	20
-0.0063331	1	21
-0.0066975	1	22
-0.0075978	1	23
-0.0090148	1	24
-0.010971	1	25
-0.012018	1	26
-0.011706	1	27
-0.010242	1	28
-0.0084663	1	29
-0.0077244	1	30
-0.007766	1	31
-0.0084588	1	32
-0.0097464	1	33
-0.01087	1	34
-0.010516	1	35
-0.0093201	1	36
-0.0087483	1	37
-0.0090112	1	38
-0.0099815	1	39
-0.010855	1	40
-0.010286	1	41
-0.0092475	1	42
-0.0091682	1	43
-0.0098634	1	44
-0.010495	1	45
-0.0096939	1	46
-0.0091517	1	47
-0.009464	1	48
-0.010503	1	49
-0.01073	1	50
-0.0096202	1	51
-0.0088152	1	52
-0.0088822	1	53
-0.0096725	1	54
-0.010366	1	55
-0.0099731	1	56
-0.0097882	1	57
-0.010046	1	58
-0.010031	1	59
-0.0097558	1	60
-0.0099641	1	61
-0.010199	1	62
-0.0098081	1	63
-0.0099248	1	64
-0.01008	1	65
-0.0099717	1	66
-0.0099439	1	67
-0.0096559	1	68
-0.009529	1	69
-0.010208	1	70
-0.01011	1	71
-0.0094366	1	72
-0.0096663	1	73
-0.010252	1	74
-0.010162	1	75
-0.0098243	1	76
-0.0099853	1	77
-0.010181	1	78
-0.0097553	1	79
-0.0098376	1	80
-0.0099567	1	81
-0.0097812	1	82
-0.0097571	1	83
-0.010141	1	84
-0.0098751	1	85
-0.010099	1	86
-0.010015	1	87
-0.010029	1	88
-0.0097736	1	89
-0.0099976	1	90
-0.010246	1	91
-0.009868	1	92
-0.0099984	1	93
-0.010169	1	94
-0.0097208	1	95
-0.0097811	1	96
-0.0098771	1	97
-0.010074	1	98
-0.0099669	1	99
-0.0099301	1	100
-0.010032	1	101
-0.010208	1	102
-0.010091	1	103
-0.0097244	1	104
-0.009852	1	105
-0.010009	1	106
-0.0098687	1	107
-0.00988	1	108
-0.0099436	1	109
-0.009721	1	110
-0.0096528	1	111
-0.0099917	1	112
-0.010009	1	113
-0.0097629	1	114
-0.009679	1	115
-0.010007	1	116
-0.010016	1	117
-0.0097907	1	118
-0.010049	1	119
-0.0099909	1	120
-0.0099957	1	121
-0.0097384	1	122
-0.0096429	1	123
-0.010356	1	124
-0.010297	1	125
-0.0096692	1	126
-0.0095872	1	127
-0.010306	1	128
-0.010249	1	129
-0.0096177	1	130
-0.0095293	1	131
-0.010239	1	132
-0.010169	1	133
-0.0095217	1	134
-0.0097793	1	135
-0.010038	1	136
-0.010011	1	137
-0.0097212	1	138
-0.0099138	1	139
-0.01013	1	140
-0.0097181	1	141
-0.0098094	1	142
-0.0099346	1	143
-0.0097632	1	144
-0.0097418	1	145
-0.010127	1	146
-0.0098624	1	147
-0.010087	1	148
-0.010003	1	149
-0.0099893	1	150
-0.0097165	1	151
-0.0096068	1	152
-0.010306	1	153
-0.010232	1	154
-0.0095867	1	155
-0.0094846	1	156
-0.01018	1	157
-0.010094	1	158
-0.0094285	1	159
-0.0096644	1	160
-0.010255	1	161
-0.01017	1	162
-0.009837	1	163
-0.010003	1	164
-0.010204	1	165
-0.0097845	1	166
-0.0098742	1	167
-0.010002	1	168
-0.0098371	1	169
-0.0098257	1	170
-0.0098666	1	171
-0.010017	1	172
-0.010234	1	173
-0.010152	1	174
-0.0098189	1	175
-0.0099821	1	176
-0.010178	1	177
-0.0097519	1	178
-0.0098327	1	179
-0.0099496	1	180
-0.0097714	1	181
-0.0097438	1	182
-0.010123	1	183
-0.0098525	1	184
-0.01007	1	185
-0.0099796	1	186
-0.0099574	1	187
-0.009675	1	188
-0.009554	1	189
-0.010239	1	190
-0.010149	1	191
-0.0094846	1	192
-0.009725	1	193
-0.0099653	1	194
-0.009891	1	195
-0.0099595	1	196
-0.010078	1	197
-0.0099378	1	198
-0.0098811	1	199
-0.0099619	1	200
-0.010089	1	201
-0.0099569	1	202
-0.009907	1	203
-0.0099948	1	204
-0.01013	1	205
-0.0096482	1	206
-0.0096752	1	207
-0.010093	1	208
-0.0098522	1	209
-0.010094	1	210
-0.010025	1	211
-0.010051	1	212
-0.0098085	1	213
-0.010045	1	214
-0.0099688	1	215
-0.0099575	1	216
-0.0096841	1	217
-0.0095715	1	218
-0.010265	1	219
-0.010184	1	220
-0.0095298	1	221
-0.0097821	1	222
-0.010036	1	223
-0.010005	1	224
-0.0096861	1	225
-0.0095273	1	226
-0.01018	1	227
-0.01006	1	228
-0.0093639	1	229
-0.00957	1	230
-0.010129	1	231
-0.010009	1	232
-0.0099667	1	233
-0.0096702	1	234
-0.0095386	1	235
-0.010215	1	236
-0.010117	1	237
-0.0094442	1	238
-0.0096755	1	239
-0.010263	1	240
-0.010177	1	241
-0.0098432	1	242
-0.010009	1	243
-0.010211	1	244
-0.0097922	1	245
-0.0098832	1	246
-0.010013	1	247
-0.0098768	1	248
-0.0098183	1	249
-0.0098927	1	250
-0.01001	1	251
-0.0098362	1	252
-0.0098178	1	253
-0.0098522	1	254
-0.0099963	1	255
-0.010179	1	256
-0.0097414	1	257
-0.0098127	1	258
-0.0099206	1	259
-0.009733	1	260
-0.0096951	1	261
-0.010063	1	262
-0.0097777	1	263
-0.0099785	1	264
-0.010207	1	265
-0.00981	1	266
-0.0099207	1	267
-0.01007	1	268
-0.0099547	1	269
-0.0099193	1	270
-0.01002	1	271
-0.010196	1	272
-0.010077	1	273
-0.0097065	1	274
-0.0098299	1	275
-0.0099818	1	276
-0.0098351	1	277
-0.0098386	1	278
-0.0098928	1	279
-0.010057	1	280
-0.009921	1	281
-0.0098571	1	282
-0.0099304	1	283
-0.01005	1	284
-0.0099077	1	285
-0.0098466	1	286
-0.009921	1	287
-0.01004	1	288
-0.0098966	1	289
-0.0098333	1	290
-0.0099046	1	291
-0.010019	1	292
-0.0098715	1	293
-0.0098024	1	294
-0.0098665	1	295
-0.0099727	1	296
-0.0097876	1	297
-0.0097556	1	298
-0.010132	1	299
-0.0098597	1	300
-0.010076	1	301
-0.0099853	1	302
-0.009963	1	303
-0.0096808	1	304
-0.0095602	1	305
-0.010246	1	306
-0.010157	1	307
-0.0094939	1	308
-0.0097359	1	309
-0.0099783	1	310
-0.0099066	1	311
-0.0099782	1	312
-0.0101	1	313
-0.0099651	1	314
-0.0099141	1	315
-0.010002	1	316
-0.010138	1	317
-0.0096577	1	318
-0.009687	1	319
-0.010108	1	320
-0.0098704	1	321
-0.010117	1	322
-0.010053	1	323
-0.0097277	1	324
-0.0098905	1	325
-0.01008	1	326
-0.0099996	1	327
-0.0099965	1	328
-0.0097327	1	329
-0.0096312	1	330
-0.010339	1	331
-0.010273	1	332
-0.0096386	1	333
-0.0095486	1	334
-0.010258	1	335
-0.010189	1	336
-0.0095449	1	337
-0.0098061	1	338
-0.010069	1	339
-0.0096901	1	340
-0.0098061	1	341
-0.0099513	1	342
-0.0097977	1	343
-0.0097937	1	344
-0.010197	1	345
-0.0099529	1	346
-0.0098026	1	347
-0.0098006	1	348
-0.0098475	1	349
-0.010002	1	350
-0.010194	1	351
-0.0097654	1	352
-0.0098464	1	353
-0.0099649	1	354
-0.0097896	1	355
-0.009766	1	356
-0.010151	1	357
-0.0098864	1	358
-0.009714	1	359
-0.0096868	1	360
-0.010062	1	361
-0.0097839	1	362
-0.0099904	1	363
-0.010224	1	364
-0.0098333	1	365
-0.0099506	1	366
-0.010107	1	367
-0.009643	1	368
-0.0096847	1	369
-0.010117	1	370
-0.0098893	1	371
-0.0097481	1	372
-0.0097498	1	373
-0.010154	1	374
-0.0099076	1	375
-0.0097517	1	376
-0.0097414	1	377
-0.010135	1	378
-0.0098779	1	379
-0.010109	1	380
-0.010032	1	381
-0.0096949	1	382
-0.0098453	1	383
-0.010022	1	384
-0.0099256	1	385
-0.0099046	1	386
-0.010017	1	387
-0.010203	1	388
-0.010093	1	389
-0.0097324	1	390
-0.0098663	1	391
-0.01003	1	392
-0.0099237	1	393
-0.0098933	1	394
-0.0099969	1	395
-0.010146	1	396
-0.0096778	1	397
-0.0097188	1	398
-0.010152	1	399
-0.0099285	1	400
-0.0097928	1	401
-0.0098019	1	402
-0.009858	1	403
-0.010021	1	404
-0.010248	1	405
-0.010176	1	406
-0.0098535	1	407
-0.010028	1	408
-0.010264	1	409
-0.0098026	1	410
-0.0095416	1	411
-0.01011	1	412
-0.010311	1	413
-0.0098249	1	414
-0.009546	1	415
-0.010101	1	416
-0.010289	1	417
-0.0097918	1	418
-0.0095011	1	419
-0.010043	1	420
-0.010217	1	421
-0.0101	1	422
-0.0097345	1	423
-0.0098654	1	424
-0.010027	1	425
-0.0099193	1	426
-0.0098877	1	427
-0.0099903	1	428
-0.010138	1	429
-0.0096688	1	430
-0.0097083	1	431
-0.01014	1	432
-0.009914	1	433
-0.0097755	1	434
-0.0097813	1	435
-0.010191	1	436
-0.0099514	1	437
-0.0098041	1	438
-0.0098045	1	439
-0.0098534	1	440
-0.01001	1	441
-0.010204	1	442
-0.0097774	1	443
-0.0098608	1	444
-0.0099824	1	445
-0.0098107	1	446
-0.0097916	1	447
-0.010182	1	448
-0.0099238	1	449
-0.0097594	1	450
-0.0097419	1	451
-0.010129	1	452
-0.0098651	1	453
-0.010089	1	454
-0.010005	1	455
-0.00999	1	456
-0.0097158	1	457
-0.0096044	1	458
-0.010301	1	459
-0.010225	1	460
-0.0095771	1	461
-0.0094718	1	462
-0.010163	1	463
-0.010072	1	464
-0.0094018	1	465
-0.0096311	1	466
-0.010214	1	467
-0.010119	1	468
-0.0097747	1	469
-0.0099266	1	470
-0.010111	1	471
-0.0096707	1	472
-0.0097353	1	473
-0.010191	1	474
-0.0099891	1	475
-0.0098772	1	476
-0.0099129	1	477
-0.0099998	1	478
-0.009801	1	479
-0.0097589	1	480
-0.010127	1	481
-0.0098477	1	482
-0.010057	1	483
-0.009959	1	484
-0.0099288	1	485
-0.010035	1	486
-0.0098502	1	487
-0.010138	1	488
-0.01011	1	489
-0.0098176	1	490
-0.010015	1	491
-0.010268	1	492
-0.0098225	1	493
-0.009576	1	494
-0.01016	1	495
-0.0099788	1	496
-0.009597	1	497
-0.010072	1	498
-0.010193	1	499
-0.010031	1	500
-0.0099807	1	501
-0.010001	1	502
-0.0097564	1	503
-0.0096727	1	504
-0.0099997	1	505
-0.010007	1	506
-0.009753	1	507
-0.009661	1	508
-0.0099804	1	509
-0.0099802	1	510
-0.0097175	1	511
-0.009616	1	512
-0.010322	1	513
-0.010255	1	514
-0.0096175	1	515
-0.0095238	1	516
-0.010229	1	517
-0.010154	1	518
-0.0095022	1	519
-0.0097544	1	520
-0.010007	1	521
-0.0099455	1	522
-0.010029	1	523
-0.010191	1	524
-0.010061	1	525
-0.0096821	1	526
-0.0097967	1	527
-0.0099393	1	528
-0.0097821	1	529
-0.0097734	1	530
-0.010171	1	531
-0.0099201	1	532
-0.0097614	1	533
-0.0097493	1	534
-0.010142	1	535
-0.0098841	1	536
-0.009717	1	537
-0.0096944	1	538
-0.010074	1	539
-0.009801	1	540
-0.010013	1	541
-0.01028	1	542
-0.0098461	1	543
-0.0096123	1	544
-0.01021	1	545
-0.010044	1	546
-0.0093095	1	547
-0.0094782	1	548
-0.010397	1	549
-0.010512	1	550
-0.0096873	1	551
-0.0094374	1	552
-0.010008	1	553
-0.010543	1	554
-0.0096603	1	555
-0.0090434	1	556
-0.0092812	1	557
-0.010242	1	558
-0.01038	1	559
-0.0095668	1	560
-0.0093185	1	561
-0.0098831	1	562
-0.010405	1	563
-0.0098701	1	564
-0.0095571	1	565
-0.010087	1	566
-0.010255	1	567
-0.010138	1	568
-0.0097763	1	569
-0.0099137	1	570
-0.010085	1	571
-0.0099892	1	572
-0.009973	1	573
-0.0096967	1	574
-0.0095823	1	575
-0.010275	1	576
-0.010194	1	577
-0.0095396	1	578
-0.0097926	1	579
-0.010048	1	580
-0.010019	1	581
-0.0097282	1	582
-0.00992	1	583
-0.010136	1	584
-0.0097239	1	585
-0.0098155	1	586
-0.0099411	1	587
-0.0097704	1	588
-0.0097499	1	589
-0.010137	1	590
-0.0098734	1	591
-0.0101	1	592
-0.010019	1	593
-0.010035	1	594
-0.0097822	1	595
-0.010009	1	596
-0.010261	1	597
-0.0098879	1	598
-0.010024	1	599
-0.010227	1	600
-0.010134	1	601
-0.0097902	1	602
-0.0099414	1	603
-0.010125	1	604
-0.0096829	1	605
-0.0097459	1	606
-0.0102	1	607
-0.0099963	1	608
-0.0098824	1	609
-0.0099162	1	610
-0.010001	1	611
-0.0098001	1	612
-0.0097555	1	613
-0.010121	1	614
-0.0098384	1	615
-0.010044	1	616
-0.009942	1	617
-0.0099068	1	618
-0.010007	1	619
-0.010154	1	620
-0.0096855	1	621
-0.0097261	1	622
-0.01016	1	623
-0.0099365	1	624
-0.0098016	1	625
-0.0098119	1	626
-0.0098696	1	627
-0.010035	1	628
-0.009898	1	629
-0.0098319	1	630
-0.0099016	1	631
-0.010016	1	632
-0.0098675	1	633
-0.0097983	1	634
-0.0098626	1	635
-0.0099691	1	636
-0.0097842	1	637
-0.0097525	1	638
-0.010129	1	639
-0.0098571	1	640
-0.010074	1	641
-0.0099832	1	642
-0.0099611	1	643
-0.009679	1	644
-0.0095586	1	645
-0.010245	1	646
-0.010156	1	647
-0.0094926	1	648
-0.0097348	1	649
-0.0099772	1	650
-0.0099055	1	651
-0.0099771	1	652
-0.010099	1	653
-0.0099639	1	654
-0.0099128	1	655
-0.01	1	656
-0.010136	1	657
-0.0096559	1	658
-0.0096849	1	659
-0.010106	1	660
-0.0098675	1	661
-0.010113	1	662
-0.010049	1	663
-0.0097229	1	664
-0.0098847	1	665
-0.010073	1	666
-0.0099911	1	667
-0.0099862	1	668
-0.0097201	1	669
-0.009616	1	670
-0.01032	1	671
-0.010251	1	672
-0.0096113	1	673
-0.0095154	1	674
-0.010218	1	675
-0.01014	1	676
-0.0094852	1	677
-0.0097335	1	678
-0.0099811	1	679
-0.009914	1	680
-0.0099902	1	681
-0.010117	1	682
-0.0096293	1	683
-0.009651	1	684
-0.010064	1	685
-0.0098172	1	686
-0.010053	1	687
-0.0099763	1	688
-0.0099666	1	689
-0.0096959	1	690
-0.0095868	1	691
-0.010285	1	692
-0.01021	1	693
-0.0095621	1	694
-0.0094565	1	695
-0.010148	1	696
-0.010055	1	697
-0.0093828	1	698
-0.0096097	1	699
-0.010189	1	700
-0.010091	1	701
-0.009741	1	702
-0.0098867	1	703
-0.010063	1	704
-0.0099717	1	705
-0.0099582	1	706
-0.0096837	1	707
-0.0095705	1	708
-0.010264	1	709
-0.010183	1	710
-0.009529	1	711
-0.0097816	1	712
-0.010036	1	713
-0.010006	1	714
-0.0096873	1	715
-0.0095292	1	716
-0.010183	1	717
-0.010064	1	718
-0.0093689	1	719
-0.0095764	1	720
-0.010137	1	721
-0.010019	1	722
-0.010006	1	723
-0.0097025	1	724
-0.0095588	1	725
-0.010228	1	726
-0.010124	1	727
-0.0094475	1	728
-0.0096762	1	729
-0.010262	1	730
-0.010174	1	731
-0.0098387	1	732
-0.010003	1	733
-0.010203	1	734
-0.0097825	1	735
-0.0098712	1	736
-0.0099981	1	737
-0.0098321	1	738
-0.0098195	1	739
-0.009859	1	740
-0.010008	1	741
-0.010195	1	742
-0.0097634	1	743
-0.009841	1	744
-0.0099561	1	745
-0.009777	1	746
-0.0097494	1	747
-0.010129	1	748
-0.0098594	1	749
-0.010078	1	750
-0.0099894	1	751
-0.0099694	1	752
-0.0096896	1	753
-0.0095718	1	754
-0.010261	1	755
-0.010176	1	756
-0.0095169	1	757
-0.0097644	1	758
-0.010013	1	759
-0.0099762	1	760
-0.010008	1	761
-0.0097734	1	762
-0.0097002	1	763
-0.010038	1	764
-0.0097273	1	765
-0.009902	1	766
-0.010103	1	767
-0.009675	1	768
-0.0097501	1	769
-0.010215	1	770
-0.010023	1	771
-0.0099487	1	772
-0.0099465	1	773
-0.0096796	1	774
-0.0095718	1	775
-0.01027	1	776
-0.010192	1	777
-0.0095411	1	778
-0.009797	1	779
-0.010055	1	780
-0.0096714	1	781
-0.0097822	1	782
-0.0099215	1	783
-0.009761	1	784
-0.0097487	1	785
-0.010142	1	786
-0.0098861	1	787
-0.0097213	1	788
-0.0097017	1	789
-0.010085	1	790
-0.0098159	1	791
-0.010033	1	792
-0.0099396	1	793
-0.009913	1	794
-0.010022	1	795
-0.010205	1	796
-0.010095	1	797
-0.0097333	1	798
-0.0098669	1	799
-0.01003	1	800
-0.0099242	1	801
-0.009894	1	802
-0.0099979	1	803
-0.010147	1	804
-0.0096797	1	805
-0.0097212	1	806
-0.010155	1	807
-0.0099325	1	808
-0.0097977	1	809
-0.009808	1	810
-0.0098655	1	811
-0.01003	1	812
-0.010259	1	813
-0.01019	1	814
-0.0098706	1	815
-0.010049	1	816
-0.0099236	1	817
-0.0098678	1	818
-0.0099482	1	819
-0.010074	1	820
-0.0099392	1	821
-0.0098858	1	822
-0.0099691	1	823
-0.010099	1	824
-0.0099682	1	825
-0.0099204	1	826
-0.01001	1	827
-0.010175	1	828
-0.010045	1	829
-0.01002	1	830
-0.0097319	1	831
-0.0099242	1	832
-0.01014	1	833
-0.0097261	1	834
-0.0098157	1	835
-0.0099388	1	836
-0.0097651	1	837
-0.0097412	1	838
-0.010124	1	839
-0.0098558	1	840
-0.010076	1	841
-0.0099888	1	842
-0.00997	1	843
-0.0096914	1	844
-0.0095749	1	845
-0.010266	1	846
-0.010182	1	847
-0.0095249	1	848
-0.0097745	1	849
-0.010026	1	850
-0.0099919	1	851
-0.010027	1	852
-0.0098241	1	853
-0.010104	1	854
-0.010067	1	855
-0.0097649	1	856
-0.0099494	1	857
-0.010161	1	858
-0.0097472	1	859
-0.0098384	1	860
-0.009965	1	861
-0.0097965	1	862
-0.0097793	1	863
-0.01017	1	864
-0.0099131	1	865
-0.0097486	1	866
-0.0097305	1	867
-0.010117	1	868
-0.0098513	1	869
-0.010073	1	870
-0.0099867	1	871
-0.0099685	1	872
-0.0096903	1	873
-0.009574	1	874
-0.010265	1	875
-0.010181	1	876
-0.0095241	1	877
-0.0097736	1	878
-0.010025	1	879
-0.0099908	1	880
-0.010026	1	881
-0.0098224	1	882
-0.010102	1	883
-0.010065	1	884
-0.0097621	1	885
-0.0099459	1	886
-0.010157	1	887
-0.009742	1	888
-0.0098322	1	889
-0.0099574	1	890
-0.0097873	1	891
-0.0097681	1	892
-0.010157	1	893
-0.0098965	1	894
-0.0097284	1	895
-0.009706	1	896
-0.010087	1	897
-0.009815	1	898
-0.010029	1	899
-0.010299	1	900
-0.0098692	1	901
-0.0096401	1	902
-0.010243	1	903
-0.010085	1	904
-0.0093589	1	905
-0.0095382	1	906
-0.010072	1	907
-0.0099246	1	908
-0.0098531	1	909
-0.0099212	1	910
-0.010036	1	911
-0.0098909	1	912
-0.0098264	1	913
-0.0098971	1	914
-0.010012	1	915
-0.0098635	1	916
-0.0097941	1	917
-0.0098579	1	918
-0.0099637	1	919
-0.0097779	1	920
-0.009745	1	921
-0.01012	1	922
-0.0098464	1	923
-0.010061	1	924
-0.0099675	1	925
-0.0099421	1	926
-0.009656	1	927
-0.0095307	1	928
-0.010211	1	929
-0.010115	1	930
-0.0094426	1	931
-0.0096739	1	932
-0.010261	1	933
-0.010174	1	934
-0.0098388	1	935
-0.010003	1	936
-0.010203	1	937
-0.0097817	1	938
-0.0098697	1	939
-0.0099958	1	940
-0.0098288	1	941
-0.009815	1	942
-0.0098531	1	943
-0.01	1	944
-0.010186	1	945
-0.0097516	1	946
-0.0098262	1	947
-0.0099379	1	948
-0.0097547	1	949
-0.009722	1	950
-0.010096	1	951
-0.0098185	1	952
-0.010028	1	953
-0.010295	1	954
-0.0098612	1	955
-0.0096285	1	956
-0.010228	1	957
-0.010065	1	958
-0.0093336	1	959
-0.0095067	1	960
-0.010431	1	961
-0.010552	1	962
-0.0097362	1	963
-0.0094965	1	964
-0.010079	1	965
-0.01029	1	966
-0.0098109	1	967
-0.009537	1	968
-0.010096	1	969
-0.010288	1	970
-0.0097934	1	971
-0.0095057	1	972
-0.010051	1	973
-0.010228	1	974
-0.010115	1	975
-0.0097543	1	976
-0.0098906	1	977
-0.010059	1	978
-0.0099586	1	979
-0.0099363	1	980
-0.01005	1	981
-0.0098722	1	982
-0.0097693	1	983
-0.0098036	1	984
-0.0098805	1	985
-0.010062	1	986
-0.0099421	1	987
-0.0098929	1	988
-0.0099814	1	989
-0.010117	1	990
-0.009636	1	991
-0.0096634	1	992
-0.010082	1	993
-0.0098404	1	994
-0.010082	1	995
-0.010012	1	996
-0.010038	1	997
-0.0097933	1	998
-0.010028	1	999
-0.010315	1	1000
0.01001	3	1
0.0082146	3	2
0.0066942	3	3
0.0063551	3	4
0.006912	3	5
0.0083391	3	6
0.010788	3	7
0.011319	3	8
0.0090094	3	9
0.007022	3	10
0.0062811	3	11
0.006423	3	12
0.0073294	3	13
0.0090457	3	14
0.010406	3	15
0.0098061	3	16
0.0095024	3	17
0.0098857	3	18
0.0097175	3	19
0.0097409	3	20
0.009798	3	21
0.0099789	3	22
0.010199	3	23
0.009329	3	24
0.0091936	3	25
0.010271	3	26
0.010005	3	27
0.0093396	3	28
0.009997	3	29
0.010594	3	30
0.010102	3	31
0.0097588	3	32
0.010142	3	33
0.0099321	3	34
0.0097603	3	35
0.0097429	3	36
0.0097254	3	37
0.0097983	3	38
0.0098653	3	39
0.010033	3	40
0.010245	3	41
0.0099013	3	42
0.0096097	3	43
0.0094631	3	44
0.0098841	3	45
0.0097111	3	46
0.0096816	3	47
0.010238	3	48
0.0096685	3	49
0.0098116	3	50
0.0099358	3	51
0.0094974	3	52
0.00921	3	53
0.010134	3	54
0.010366	3	55
0.010065	3	56
0.0098644	3	57
0.0097134	3	58
0.0097009	3	59
0.009677	3	60
0.0097339	3	61
0.0097744	3	62
0.0099028	3	63
0.010033	3	64
0.0096431	3	65
0.0099599	3	66
0.010254	3	67
0.0094406	3	68
0.0093423	3	69
0.010445	3	70
0.010217	3	71
0.0089673	3	72
0.0090767	3	73
0.010305	3	74
0.01016	3	75
0.0089722	3	76
0.0091384	3	77
0.010428	3	78
0.010358	3	79
0.0092694	3	80
0.0089491	3	81
0.0098044	3	82
0.010523	3	83
0.010116	3	84
0.0098428	3	85
0.0096307	3	86
0.0095557	3	87
0.010054	3	88
0.010002	3	89
0.0099993	3	90
0.0094964	3	91
0.0091543	3	92
0.010022	3	93
0.010145	3	94
0.0091726	3	95
0.0095491	3	96
0.0098222	3	97
0.0094914	3	98
0.0092971	3	99
0.010318	3	100
0.010004	3	101
0.0092861	3	102
0.0098729	3	103
0.010378	3	104
0.0097652	3	105
0.009893	3	106
0.010021	3	107
0.0096273	3	108
0.0099384	3	109
0.010224	3	110
0.0093993	3	111
0.0092846	3	112
0.010364	3	113
0.010104	3	114
0.0088096	3	115
0.0088562	3	116
0.0099966	3	117
0.010985	3	118
0.0095986	3	119
0.0085462	3	120
0.0087247	3	121
0.0099533	3	122
0.01101	3	123
0.0096891	3	124
0.0087092	3	125
0.0089783	3	126
0.010327	3	127
0.010291	3	128
0.0092231	3	129
0.0095359	3	130
0.010356	3	131
0.010032	3	132
0.009811	3	133
0.0096378	3	134
0.009597	3	135
0.010132	3	136
0.0095278	3	137
0.0096207	3	138
0.01027	3	139
0.0097853	3	140
0.010022	3	141
0.010288	3	142
0.0099961	3	143
0.0097635	3	144
0.0096915	3	145
0.010212	3	146
0.009606	3	147
0.009706	3	148
0.0097748	3	149
0.0099247	3	150
0.010075	3	151
0.009708	3	152
0.010054	3	153
0.010413	3	154
0.010218	3	155
0.0095309	3	156
0.0095501	3	157
0.010121	3	158
0.0095412	3	159
0.0096535	3	160
0.0097252	3	161
0.0098709	3	162
0.01001	3	163
0.0096254	3	164
0.009944	3	165
0.010237	3	166
0.0094222	3	167
0.0093197	3	168
0.010416	3	169
0.010178	3	170
0.0089147	3	171
0.0090046	3	172
0.010205	3	173
0.010021	3	174
0.0087796	3	175
0.0088696	3	176
0.010053	3	177
0.010496	3	178
0.0097386	3	179
0.0092341	3	180
0.0099906	3	181
0.01066	3	182
0.0095726	3	183
0.0087601	3	184
0.0091737	3	185
0.010674	3	186
0.010821	3	187
0.0093967	3	188
0.0087901	3	189
0.0093783	3	190
0.010396	3	191
0.010242	3	192
0.0096039	3	193
0.0096837	3	194
0.0097378	3	195
0.0098742	3	196
0.010009	3	197
0.0095949	3	198
0.0093475	3	199
0.01033	3	200
0.0099829	3	201
0.0092317	3	202
0.0097785	3	203
0.010232	3	204
0.0095502	3	205
0.0095833	3	206
0.010176	3	207
0.0096291	3	208
0.0097866	3	209
0.0099212	3	210
0.0094914	3	211
0.0092124	3	212
0.010145	3	213
0.01039	3	214
0.010103	3	215
0.0099235	3	216
0.0098004	3	217
0.0098264	3	218
0.0098558	3	219
0.0099869	3	220
0.010131	3	221
0.0097678	3	222
0.010125	3	223
0.009884	3	224
0.0096707	3	225
0.009597	3	226
0.010099	3	227
0.0094588	3	228
0.0095056	3	229
0.010094	3	230
0.0095265	3	231
0.0096486	3	232
0.0097298	3	233
0.0098861	3	234
0.010038	3	235
0.0096707	3	236
0.010012	3	237
0.010364	3	238
0.010157	3	239
0.0094524	3	240
0.0094459	3	241
0.0099801	3	242
0.0099187	3	243
0.010018	3	244
0.010169	3	245
0.0097608	3	246
0.010052	3	247
0.010367	3	248
0.010128	3	249
0.0093893	3	250
0.0093417	3	251
0.010485	3	252
0.010298	3	253
0.009095	3	254
0.0092646	3	255
0.010574	3	256
0.01054	3	257
0.0095074	3	258
0.0092691	3	259
0.010242	3	260
0.0098686	3	261
0.0096949	3	262
0.010134	3	263
0.0094493	3	264
0.0094582	3	265
0.010007	3	266
0.0099626	3	267
0.0094206	3	268
0.0090343	3	269
0.0098456	3	270
0.01053	3	271
0.010093	3	272
0.0097862	3	273
0.0095334	3	274
0.0094053	3	275
0.010495	3	276
0.010264	3	277
0.0090197	3	278
0.0091419	3	279
0.010391	3	280
0.010276	3	281
0.0091329	3	282
0.0093613	3	283
0.010076	3	284
0.0096123	3	285
0.0098386	3	286
0.010041	3	287
0.0097174	3	288
0.010105	3	289
0.0098909	3	290
0.0097065	3	291
0.0096677	3	292
0.010215	3	293
0.0096341	3	294
0.0097628	3	295
0.0098674	3	296
0.010065	3	297
0.0096852	3	298
0.0099891	3	299
0.010278	3	300
0.0094667	3	301
0.0093743	3	302
0.010488	3	303
0.010276	3	304
0.0090491	3	305
0.0091913	3	306
0.010466	3	307
0.010385	3	308
0.0092875	3	309
0.0089595	3	310
0.0098068	3	311
0.010516	3	312
0.010098	3	313
0.0098096	3	314
0.0095777	3	315
0.0094757	3	316
0.0099367	3	317
0.0098071	3	318
0.0098307	3	319
0.0098605	3	320
0.0099938	3	321
0.010142	3	322
0.0097849	3	323
0.010151	3	324
0.0099218	3	325
0.0097252	3	326
0.0096749	3	327
0.01021	3	328
0.0096146	3	329
0.0097247	3	330
0.0098049	3	331
0.0099691	3	332
0.010138	3	333
0.0097975	3	334
0.010179	3	335
0.0099686	3	336
0.0097951	3	337
0.0097757	3	338
0.0097564	3	339
0.0098279	3	340
0.0098939	3	341
0.010061	3	342
0.009653	3	343
0.0099252	3	344
0.010175	3	345
0.0099079	3	346
0.0097071	3	347
0.0096497	3	348
0.010174	3	349
0.0095638	3	350
0.009653	3	351
0.0097037	3	352
0.0098267	3	353
0.0099381	3	354
0.0094903	3	355
0.0091946	3	356
0.010109	3	357
0.010331	3	358
0.010014	3	359
0.0097928	3	360
0.0096131	3	361
0.0095606	3	362
0.010077	3	363
0.0094477	3	364
0.0095047	3	365
0.010104	3	366
0.0095491	3	367
0.0096877	3	368
0.0097908	3	369
0.0099769	3	370
0.01017	3	371
0.0098593	3	372
0.0096169	3	373
0.0095123	3	374
0.0099765	3	375
0.0098554	3	376
0.0098933	3	377
0.0099444	3	378
0.0094455	3	379
0.0090976	3	380
0.0099503	3	381
0.010686	3	382
0.0096533	3	383
0.0088963	3	384
0.0093759	3	385
0.010299	3	386
0.010048	3	387
0.0098876	3	388
0.0097761	3	389
0.0098089	3	390
0.0098423	3	391
0.0099758	3	392
0.010121	3	393
0.0097585	3	394
0.010116	3	395
0.0098738	3	396
0.0096588	3	397
0.0095827	3	398
0.010081	3	399
0.009435	3	400
0.0094739	3	401
0.010051	3	402
0.0094673	3	403
0.0095669	3	404
0.010213	3	405
0.0097171	3	406
0.0099333	3	407
0.010142	3	408
0.0098387	3	409
0.0095982	3	410
0.0094916	3	411
0.0099506	3	412
0.0098207	3	413
0.0098455	3	414
0.0098779	3	415
0.010016	3	416
0.010197	3	417
0.0098173	3	418
0.010142	3	419
0.0098786	3	420
0.0096468	3	421
0.0095547	3	422
0.010035	3	423
0.0099629	3	424
0.0099335	3	425
0.0093955	3	426
0.0096259	3	427
0.0097868	3	428
0.010015	3	429
0.010271	3	430
0.0099683	3	431
0.0097205	3	432
0.0096279	3	433
0.01012	3	434
0.0094749	3	435
0.0095203	3	436
0.01011	3	437
0.0095453	3	438
0.0096728	3	439
0.0097622	3	440
0.0099303	3	441
0.010099	3	442
0.0097552	3	443
0.01013	3	444
0.0099073	3	445
0.0097162	3	446
0.0096714	3	447
0.010212	3	448
0.0096241	3	449
0.0097435	3	450
0.0098359	3	451
0.010017	3	452
0.010235	3	453
0.0098935	3	454
0.0096011	3	455
0.0094514	3	456
0.01053	3	457
0.010294	3	458
0.0090498	3	459
0.0091754	3	460
0.010432	3	461
0.010328	3	462
0.0092022	3	463
0.0094552	3	464
0.010204	3	465
0.0097901	3	466
0.010085	3	467
0.009791	3	468
0.010185	3	469
0.0099887	3	470
0.0098346	3	471
0.0098411	3	472
0.0098569	3	473
0.0099764	3	474
0.010109	3	475
0.0097317	3	476
0.010071	3	477
0.0098059	3	478
0.0095594	3	479
0.0094397	3	480
0.010541	3	481
0.010327	3	482
0.0091054	3	483
0.00926	3	484
0.010555	3	485
0.010504	3	486
0.0094506	3	487
0.0091843	3	488
0.010119	3	489
0.010356	3	490
0.010055	3	491
0.0098524	3	492
0.0096968	3	493
0.0096769	3	494
0.010239	3	495
0.0096728	3	496
0.0098184	3	497
0.0099449	3	498
0.0095089	3	499
0.0092247	3	500
0.010153	3	501
0.010392	3	502
0.010099	3	503
0.0099108	3	504
0.0097773	3	505
0.0097892	3	506
0.0097996	3	507
0.0099044	3	508
0.010012	3	509
0.0095985	3	510
0.0098855	3	511
0.01014	3	512
0.0098707	3	513
0.0096616	3	514
0.0095898	3	515
0.010093	3	516
0.0094512	3	517
0.0094962	3	518
0.010082	3	519
0.0095097	3	520
0.0096255	3	521
0.010294	3	522
0.0098303	3	523
0.010091	3	524
0.0097689	3	525
0.010135	3	526
0.0099065	3	527
0.0097112	3	528
0.0096623	3	529
0.010199	3	530
0.0096049	3	531
0.0097166	3	532
0.0097984	3	533
0.0099644	3	534
0.010135	3	535
0.0097971	3	536
0.009519	3	537
0.0093661	3	538
0.010427	3	539
0.01016	3	540
0.0088681	3	541
0.0089245	3	542
0.010083	3	543
0.010504	3	544
0.0097234	3	545
0.0091925	3	546
0.0099156	3	547
0.010541	3	548
0.010057	3	549
0.0097046	3	550
0.010063	3	551
0.0098154	3	552
0.0095877	3	553
0.0094907	3	554
0.0099584	3	555
0.0098379	3	556
0.0098741	3	557
0.0099214	3	558
0.0094163	3	559
0.009059	3	560
0.0098983	3	561
0.010615	3	562
0.0095549	3	563
0.0087598	3	564
0.0091859	3	565
0.010697	3	566
0.010857	3	567
0.0094467	3	568
0.0088599	3	569
0.0094752	3	570
0.0099338	3	571
0.009778	3	572
0.0097803	3	573
0.0097884	3	574
0.0098955	3	575
0.010009	3	576
0.0095772	3	577
0.0093111	3	578
0.010271	3	579
0.009895	3	580
0.009725	3	581
0.010174	3	582
0.0095043	3	583
0.009536	3	584
0.010118	3	585
0.0095486	3	586
0.0096733	3	587
0.0097606	3	588
0.0099269	3	589
0.010094	3	590
0.0097477	3	591
0.010119	3	592
0.0098927	3	593
0.0096959	3	594
0.009643	3	595
0.010173	3	596
0.0095689	3	597
0.0096663	3	598
0.009728	3	599
0.0098657	3	600
0.0099972	3	601
0.009577	3	602
0.0093194	3	603
0.010287	3	604
0.0099194	3	605
0.0097598	3	606
0.0096262	3	607
0.0095837	3	608
0.010113	3	609
0.0094993	3	610
0.0095784	3	611
0.010208	3	612
0.0096959	3	613
0.0098938	3	614
0.01008	3	615
0.0097453	3	616
0.010126	3	617
0.0099075	3	618
0.0097196	3	619
0.0096778	3	620
0.010222	3	621
0.0096388	3	622
0.0097644	3	623
0.0098653	3	624
0.010058	3	625
0.010293	3	626
0.0099747	3	627
0.0097148	3	628
0.0096105	3	629
0.010089	3	630
0.009427	3	631
0.0094498	3	632
0.010008	3	633
0.0099711	3	634
0.0094364	3	635
0.0090586	3	636
0.0098808	3	637
0.01058	3	638
0.0095001	3	639
0.0086789	3	640
0.0090698	3	641
0.010533	3	642
0.010625	3	643
0.0091206	3	644
0.0084024	3	645
0.008834	3	646
0.010295	3	647
0.010351	3	648
0.0093738	3	649
0.0091711	3	650
0.010168	3	651
0.010478	3	652
0.010266	3	653
0.009586	3	654
0.009629	3	655
0.010241	3	656
0.009721	3	657
0.0099184	3	658
0.010109	3	659
0.0097845	3	660
0.01018	3	661
0.0099839	3	662
0.0098273	3	663
0.0098295	3	664
0.0098389	3	665
0.0099495	3	666
0.010069	3	667
0.0096749	3	668
0.0099901	3	669
0.010285	3	670
0.0094759	3	671
0.0093845	3	672
0.010498	3	673
0.010286	3	674
0.0090588	3	675
0.0092007	3	676
0.010475	3	677
0.010394	3	678
0.0092979	3	679
0.0089712	3	680
0.0098206	3	681
0.010533	3	682
0.01012	3	683
0.0098384	3	684
0.0096163	3	685
0.0095283	3	686
0.010009	3	687
0.0099071	3	688
0.0099696	3	689
0.010054	3	690
0.0096274	3	691
0.0099079	3	692
0.01016	3	693
0.0098911	3	694
0.0096848	3	695
0.0096185	3	696
0.01013	3	697
0.0095007	3	698
0.0095634	3	699
0.010174	3	700
0.0096374	3	701
0.009803	3	702
0.009945	3	703
0.0095235	3	704
0.0092554	3	705
0.010203	3	706
0.010468	3	707
0.01021	3	708
0.0094744	3	709
0.0094459	3	710
0.0099619	3	711
0.009882	3	712
0.0099598	3	713
0.010056	3	714
0.0096418	3	715
0.009936	3	716
0.010205	3	717
0.0093624	3	718
0.0092249	3	719
0.010274	3	720
0.0099731	3	721
0.0092581	3	722
0.0098399	3	723
0.010333	3	724
0.0097025	3	725
0.0098035	3	726
0.0098932	3	727
0.0094201	3	728
0.0090918	3	729
0.0099624	3	730
0.010717	3	731
0.009708	3	732
0.0089815	3	733
0.0095021	3	734
0.0098852	3	735
0.0096564	3	736
0.0095753	3	737
0.010074	3	738
0.0094323	3	739
0.0094785	3	740
0.010066	3	741
0.0094969	3	742
0.0096162	3	743
0.010289	3	744
0.0098303	3	745
0.010098	3	746
0.0097839	3	747
0.010161	3	748
0.0099481	3	749
0.0097735	3	750
0.0097533	3	751
0.0097327	3	752
0.0098021	3	753
0.0098646	3	754
0.010026	3	755
0.01023	3	756
0.0098766	3	757
0.0095708	3	758
0.0094047	3	759
0.010461	3	760
0.010197	3	761
0.008912	3	762
0.0089814	3	763
0.010159	3	764
0.010609	3	765
0.0099122	3	766
0.0099982	3	767
0.01011	3	768
0.0097197	3	769
0.010048	3	770
0.010392	3	771
0.010181	3	772
0.0094754	3	773
0.0094695	3	774
0.010006	3	775
0.0099494	3	776
0.0093932	3	777
0.0096095	3	778
0.0097568	3	779
0.009969	3	780
0.010179	3	781
0.0098809	3	782
0.0096505	3	783
0.0095596	3	784
0.010042	3	785
0.0099711	3	786
0.0099443	3	787
0.00941	3	788
0.0090251	3	789
0.0098337	3	790
0.010512	3	791
0.010065	3	792
0.0097432	3	793
0.010133	3	794
0.0099223	3	795
0.0097427	3	796
0.0097109	3	797
0.0096718	3	798
0.0097143	3	799
0.0097388	3	800
0.0098471	3	801
0.0099503	3	802
0.0094978	3	803
0.0091994	3	804
0.010112	3	805
0.010333	3	806
0.010016	3	807
0.0097948	3	808
0.0096152	3	809
0.0095629	3	810
0.01008	3	811
0.0094515	3	812
0.0095096	3	813
0.01011	3	814
0.0095583	3	815
0.0097003	3	816
0.0098083	3	817
0.010001	3	818
0.010204	3	819
0.00931	3	820
0.0091242	3	821
0.010119	3	822
0.010411	3	823
0.010169	3	824
0.0094426	3	825
0.0094194	3	826
0.0099381	3	827
0.009859	3	828
0.0099359	3	829
0.01003	3	830
0.0096109	3	831
0.0098978	3	832
0.010156	3	833
0.0098946	3	834
0.0096971	3	835
0.009642	3	836
0.010168	3	837
0.0095593	3	838
0.0096499	3	839
0.010299	3	840
0.0098154	3	841
0.010055	3	842
0.010327	3	843
0.010045	3	844
0.0098527	3	845
0.0097026	3	846
0.0096859	3	847
0.01025	3	848
0.0096856	3	849
0.0098332	3	850
0.0099625	3	851
0.0095306	3	852
0.0092524	3	853
0.010189	3	854
0.01044	3	855
0.010164	3	856
0.0094041	3	857
0.0093426	3	858
0.010476	3	859
0.010278	3	860
0.009065	3	861
0.0092212	3	862
0.010513	3	863
0.010454	3	864
0.0093872	3	865
0.009101	3	866
0.010006	3	867
0.010797	3	868
0.0098717	3	869
0.009759	3	870
0.0096618	3	871
0.009654	3	872
0.010223	3	873
0.0096595	3	874
0.009806	3	875
0.0099318	3	876
0.0094937	3	877
0.0092058	3	878
0.010128	3	879
0.010359	3	880
0.010054	3	881
0.009849	3	882
0.0096917	3	883
0.0096702	3	884
0.01023	3	885
0.0096619	3	886
0.0098041	3	887
0.0099259	3	888
0.0094833	3	889
0.0091897	3	890
0.010105	3	891
0.010325	3	892
0.010006	3	893
0.009755	3	894
0.0096684	3	895
0.010175	3	896
0.0095514	3	897
0.0096293	3	898
0.010265	3	899
0.0097651	3	900
0.0099832	3	901
0.010199	3	902
0.0093111	3	903
0.0091275	3	904
0.010122	3	905
0.010413	3	906
0.010168	3	907
0.0094365	3	908
0.0094072	3	909
0.01058	3	910
0.010436	3	911
0.0092943	3	912
0.008929	3	913
0.0097386	3	914
0.010403	3	915
0.0099285	3	916
0.0095371	3	917
0.009298	3	918
0.010279	3	919
0.0099226	3	920
0.0091541	3	921
0.0096742	3	922
0.010089	3	923
0.0099489	3	924
0.0098666	3	925
0.0099407	3	926
0.010032	3	927
0.0096098	3	928
0.0098929	3	929
0.010147	3	930
0.0098785	3	931
0.0096724	3	932
0.0096055	3	933
0.010115	3	934
0.0094839	3	935
0.0095429	3	936
0.010148	3	937
0.0096032	3	938
0.0097571	3	939
0.0098827	3	940
0.009438	3	941
0.0091372	3	942
0.010039	3	943
0.01024	3	944
0.0098919	3	945
0.0095996	3	946
0.0094545	3	947
0.010541	3	948
0.010319	3	949
0.0090922	3	950
0.0092424	3	951
0.010533	3	952
0.010476	3	953
0.0094144	3	954
0.0091368	3	955
0.010055	3	956
0.01027	3	957
0.009937	3	958
0.0096631	3	959
0.0095426	3	960
0.01	3	961
0.0098787	3	962
0.0099207	3	963
0.0099803	3	964
0.0094947	3	965
0.0091662	3	966
0.010046	3	967
0.010227	3	968
0.009857	3	969
0.0095377	3	970
0.0093575	3	971
0.010397	3	972
0.010109	3	973
0.0087925	3	974
0.0088175	3	975
0.009933	3	976
0.010889	3	977
0.0094608	3	978
0.0083501	3	979
0.0084475	3	980
0.0095634	3	981
0.010463	3	982
0.010205	3	983
0.0094822	3	984
0.0094787	3	985
0.010031	3	986
0.01003	3	987
0.0095099	3	988
0.0096744	3	989
0.0098004	3	990
0.01001	3	991
0.010259	3	992
0.009953	3	993
0.0097053	3	994
0.0096148	3	995
0.010111	3	996
0.0094698	3	997
0.0095212	3	998
0.010118	3	999
0.0095641	3	1000
[truncated: 4,000 more rows]
