# Supplementary material for: Oscillatory dynamics of an electrically driven dissipative structure
Source: PLoS One. 2019 May 29;14(5):e0217305. doi: 10.1371/journal.pone.0217305 (PMC6541375; doi:10.1371/journal.pone.0217305)
Supplement: S9 Dataset — This dataset contains the average amplitude estimates for varying levels of voltage. (CSV) [file pone.0217305.s012.csv]

10	0.092672
10.01	0.092512
10.02	0.098581
10.03	0.096647
10.04	0.076967
10.05	0.081493
10.06	0.09335
10.07	0.095211
10.08	0.11325
10.09	0.098922
10.1	0.096143
10.11	0.094028
10.12	0.097563
10.13	0.1016
10.14	0.096975
10.15	0.090936
10.16	0.097372
10.17	0.09371
10.18	0.078283
10.19	0.082287
10.2	0.094127
10.21	0.092817
10.22	0.080694
10.23	0.11213
10.24	0.092878
10.25	0.091649
10.26	0.093071
10.27	0.10992
10.28	0.097609
10.29	0.12789
10.3	0.097388
10.31	0.09539
10.32	0.11317
10.33	0.11234
10.34	0.094183
10.35	0.07708
10.36	0.095846
10.37	0.09288
10.38	0.10056
10.39	0.09572
10.4	0.096052
10.41	0.093697
10.42	0.10771
10.43	0.098201
10.44	0.091627
10.45	0.096782
10.46	0.093417
10.47	0.094651
10.48	0.07263
10.49	0.089426
10.5	0.091663
10.51	0.096847
10.52	0.10098
10.53	0.11137
10.54	0.096183
10.55	0.095055
10.56	0.11186
10.57	0.11002
10.58	0.085228
10.59	0.094345
10.6	0.09914
10.61	0.12837
10.62	0.1131
10.63	0.094157
10.64	0.12196
10.65	0.11395
10.66	0.096335
10.67	0.094607
10.68	0.10995
10.69	0.090931
10.7	0.099049
10.71	0.11583
10.72	0.11151
10.73	0.10125
10.74	0.11225
10.75	0.096093
10.76	0.10797
10.77	0.074951
10.78	0.094131
10.79	0.11375
10.8	0.11503
10.81	0.1032
10.82	0.11357
10.83	0.098225
10.84	0.11272
10.85	0.11172
10.86	0.11287
10.87	0.11574
10.88	0.099819
10.89	0.11449
10.9	0.09823
10.91	0.1012
10.92	0.10657
10.93	0.094929
10.94	0.091829
10.95	0.11359
10.96	0.095502
10.97	0.11663
10.98	0.095537
10.99	0.11904
11	0.11688
11.01	0.13248
11.02	0.10264
11.03	0.11599
11.04	0.096088
11.05	0.11155
11.06	0.093346
11.07	0.09889
11.08	0.095692
11.09	0.092216
11.1	0.12271
11.11	0.11238
11.12	0.11218
11.13	0.11589
11.14	0.15546
11.15	0.1422
11.16	0.1308
11.17	0.11676
11.18	0.13959
11.19	0.095953
11.2	0.11375
11.21	0.099589
11.22	0.11119
11.23	0.15207
11.24	0.13733
11.25	0.13428
11.26	0.12187
11.27	0.13502
11.28	0.11335
11.29	0.13267
11.3	0.13028
11.31	0.115
11.32	0.12789
11.33	0.11307
11.34	0.13181
11.35	0.15305
11.36	0.13235
11.37	0.13503
11.38	0.1222
11.39	0.15216
11.4	0.11195
11.41	0.11052
11.42	0.13321
11.43	0.1096
11.44	0.12992
11.45	0.13302
11.46	0.13076
11.47	0.13343
11.48	0.13198
11.49	0.15017
11.5	0.11725
11.51	0.17213
11.52	0.14348
11.53	0.11428
11.54	0.15797
11.55	0.1212
11.56	0.15687
11.57	0.11615
11.58	0.10488
11.59	0.13775
11.6	0.12654
11.61	0.18718
11.62	0.11665
11.63	0.16271
11.64	0.19185
11.65	0.1637
11.66	0.13877
11.67	0.12347
11.68	0.15017
11.69	0.15548
11.7	0.1598
11.71	0.17681
11.72	0.15098
11.73	0.1965
11.74	0.17234
11.75	0.16222
11.76	0.15741
11.77	0.15421
11.78	0.17276
11.79	0.1329
11.8	0.21003
11.81	0.18138
11.82	0.17259
11.83	0.13091
11.84	0.17149
11.85	0.12399
11.86	0.16137
11.87	0.11846
11.88	0.15516
11.89	0.1755
11.9	0.20187
11.91	0.11246
11.92	0.21875
11.93	0.17653
11.94	0.19326
11.95	0.21324
11.96	0.20164
11.97	0.19948
11.98	0.15884
11.99	0.14154
12	0.17162
12.01	0.15492
12.02	0.17102
12.03	0.19406
12.04	0.22434
12.05	0.17887
12.06	0.17179
12.07	0.18096
12.08	0.19697
12.09	0.19746
12.1	0.23195
12.11	0.23836
12.12	0.21669
12.13	0.16867
12.14	0.17712
12.15	0.20993
12.16	0.23183
12.17	0.23828
12.18	0.23231
12.19	0.25413
12.2	0.24006
12.21	0.15471
12.22	0.23375
12.23	0.21743
12.24	0.16318
12.25	0.22084
12.26	0.23476
12.27	0.19594
12.28	0.2495
12.29	0.22851
12.3	0.32137
12.31	0.24673
12.32	0.28092
12.33	0.28632
12.34	0.3562
12.35	0.2544
12.36	0.2018
12.37	0.33381
12.38	0.2631
12.39	0.34381
12.4	0.27399
12.41	0.2365
12.42	0.25205
12.43	0.25136
12.44	0.33007
12.45	0.35378
12.46	0.21559
12.47	0.33775
12.48	0.33948
12.49	0.2915
12.5	0.35123
12.51	0.28149
12.52	0.33118
12.53	0.35169
12.54	0.34097
12.55	0.35572
12.56	0.38362
12.57	0.25936
12.58	0.36523
12.59	0.35505
12.6	0.35209
12.61	0.37815
12.62	0.36268
12.63	0.39545
12.64	0.39154
12.65	0.40218
12.66	0.3959
12.67	0.41264
12.68	0.40918
12.69	0.37658
12.7	0.35842
12.71	0.38072
12.72	0.36046
12.73	0.36021
12.74	0.41001
12.75	0.33938
12.76	0.39772
12.77	0.37761
12.78	0.35097
12.79	0.35106
12.8	0.37244
12.81	0.38147
12.82	0.39304
12.83	0.40566
12.84	0.41224
12.85	0.41134
12.86	0.4001
12.87	0.41292
12.88	0.48002
12.89	0.44471
12.9	0.49453
12.91	0.47832
12.92	0.43384
12.93	0.48939
12.94	0.43184
12.95	0.38704
12.96	0.55616
12.97	0.54883
12.98	0.43964
12.99	0.52069
13	0.52163
13.01	0.5412
13.02	0.5119
13.03	0.49502
13.04	0.57979
13.05	0.50871
13.06	0.51137
13.07	0.53701
13.08	0.53442
13.09	0.57042
13.1	0.54176
13.11	0.5068
13.12	0.49219
13.13	0.59172
13.14	0.51295
13.15	0.55052
13.16	0.53167
13.17	0.57896
13.18	0.55269
13.19	0.48457
13.2	0.59246
13.21	0.49097
13.22	0.57335
13.23	0.57243
13.24	0.51233
13.25	0.61233
13.26	0.63377
13.27	0.63086
13.28	0.62339
13.29	0.59984
13.3	0.59098
13.31	0.61202
13.32	0.68871
13.33	0.65384
13.34	0.63814
13.35	0.73181
13.36	0.66346
13.37	0.66978
13.38	0.66153
13.39	0.65251
13.4	0.61998
13.41	0.68767
13.42	0.7183
13.43	0.7122
13.44	0.69751
13.45	0.65776
13.46	0.69796
13.47	0.73214
13.48	0.65471
13.49	0.71719
13.5	0.80982
13.51	0.75634
13.52	0.74978
13.53	0.72018
13.54	0.74092
13.55	0.75125
13.56	0.69554
13.57	0.72081
13.58	0.73191
13.59	0.79069
13.6	0.79262
13.61	0.74046
13.62	0.76939
13.63	0.76303
13.64	0.71791
13.65	0.79144
13.66	0.7693
13.67	0.80232
13.68	0.79813
13.69	0.80881
13.7	0.77012
13.71	0.79207
13.72	0.79776
13.73	0.8142
13.74	0.80151
13.75	0.8146
13.76	0.79527
13.77	0.84377
13.78	0.8664
13.79	0.82685
13.8	0.81896
13.81	0.87746
13.82	0.81246
13.83	0.82372
13.84	0.7712
13.85	0.84981
13.86	0.802
13.87	0.86421
13.88	0.83382
13.89	0.87186
13.9	0.84924
13.91	0.83453
13.92	0.83165
13.93	0.83001
13.94	0.85324
13.95	0.91846
13.96	0.89176
13.97	0.91714
13.98	0.91785
13.99	0.91058
14	0.88838
14.01	0.95608
14.02	0.85598
14.03	0.83424
14.04	0.89273
14.05	0.98261
14.06	0.93637
14.07	0.90466
14.08	0.97556
14.09	0.96651
14.1	0.93041
14.11	0.91053
14.12	0.9887
14.13	0.96343
14.14	0.93218
14.15	1.0316
14.16	0.98686
14.17	0.9899
14.18	0.97601
14.19	1.0348
14.2	0.96872
14.21	0.96537
14.22	0.93147
14.23	0.9791
14.24	0.97964
14.25	0.97778
14.26	1.0304
14.27	0.99266
14.28	0.99859
14.29	1.0352
14.3	0.99605
14.31	1.0155
14.32	1.0379
14.33	0.96544
14.34	1.1074
14.35	1.0002
14.36	1.0323
14.37	1.0887
14.38	1.0416
14.39	1.0805
14.4	1.0853
14.41	1.0601
14.42	1.0552
14.43	1.0616
14.44	1.0292
14.45	1.072
14.46	1.0546
14.47	1.07
14.48	1.0718
14.49	1.0732
14.5	1.1241
14.51	1.0972
14.52	1.0828
14.53	1.0687
14.54	1.0706
14.55	1.1175
14.56	1.0723
14.57	1.114
14.58	1.1114
14.59	1.1261
14.6	1.096
14.61	1.1444
14.62	1.0916
14.63	1.1035
14.64	1.1321
14.65	1.1007
14.66	1.1142
14.67	1.1722
14.68	1.1269
14.69	1.1146
14.7	1.171
14.71	1.1731
14.72	1.1777
14.73	1.1124
14.74	1.151
14.75	1.1613
14.76	1.1557
14.77	1.1293
14.78	1.2038
14.79	1.1522
14.8	1.1693
14.81	1.2318
14.82	1.1456
14.83	1.1892
14.84	1.1526
14.85	1.1957
14.86	1.1745
14.87	1.2338
14.88	1.2326
14.89	1.2782
14.9	1.1989
14.91	1.2141
14.92	1.1896
14.93	1.1909
14.94	1.2116
14.95	1.2501
14.96	1.192
14.97	1.1952
14.98	1.1847
14.99	1.2552
15	1.1997
15.01	1.2169
15.02	1.2535
15.03	1.304
15.04	1.2758
15.05	1.2959
15.06	1.2565
15.07	1.2969
15.08	1.2643
15.09	1.2313
15.1	1.3148
15.11	1.2735
15.12	1.3101
15.13	1.2729
15.14	1.2947
15.15	1.2744
15.16	1.3226
15.17	1.2828
15.18	1.3125
15.19	1.2802
15.2	1.2843
15.21	1.2747
15.22	1.2551
15.23	1.2815
15.24	1.3002
15.25	1.3441
15.26	1.3158
15.27	1.3193
15.28	1.2884
15.29	1.3523
15.3	1.354
15.31	1.3411
15.32	1.3889
15.33	1.3964
15.34	1.3461
15.35	1.3612
15.36	1.396
15.37	1.368
15.38	1.37
15.39	1.3368
15.4	1.3809
15.41	1.3116
15.42	1.3137
15.43	1.3583
15.44	1.3296
15.45	1.3855
15.46	1.3719
15.47	1.3678
15.48	1.3677
15.49	1.3846
15.5	1.3854
15.51	1.3743
15.52	1.4126
15.53	1.3542
15.54	1.3482
15.55	1.4451
15.56	1.4047
15.57	1.3244
15.58	1.4059
15.59	1.4113
15.6	1.3541
15.61	1.3724
15.62	1.3612
15.63	1.4199
15.64	1.4297
15.65	1.4165
15.66	1.4374
15.67	1.3526
15.68	1.4545
15.69	1.3981
15.7	1.3952
15.71	1.4341
15.72	1.3912
15.73	1.4913
15.74	1.4977
15.75	1.4039
15.76	1.4518
15.77	1.4504
15.78	1.4141
15.79	1.436
15.8	1.4303
15.81	1.4155
15.82	1.461
15.83	1.4515
15.84	1.4131
15.85	1.421
15.86	1.4395
15.87	1.5311
15.88	1.4322
15.89	1.482
15.9	1.4642
15.91	1.5141
15.92	1.4163
15.93	1.4516
15.94	1.4779
15.95	1.5185
15.96	1.4839
15.97	1.533
15.98	1.4926
15.99	1.5515
16	1.4978
16.01	1.4902
16.02	1.5345
16.03	1.4748
16.04	1.55
16.05	1.5022
16.06	1.552
16.07	1.5896
16.08	1.5393
16.09	1.5169
16.1	1.5619
16.11	1.5432
16.12	1.5699
16.13	1.5908
16.14	1.595
16.15	1.5807
16.16	1.5497
16.17	1.5946
16.18	1.5714
16.19	1.6728
16.2	1.5993
16.21	1.6116
16.22	1.5735
16.23	1.5781
16.24	1.585
16.25	1.6287
16.26	1.6287
16.27	1.6712
16.28	1.6429
16.29	1.618
16.3	1.6075
16.31	1.5965
16.32	1.7049
16.33	1.6449
16.34	1.6691
16.35	1.6339
16.36	1.6435
16.37	1.7117
16.38	1.6414
16.39	1.5965
16.4	1.6565
16.41	1.6933
16.42	1.6639
16.43	1.7539
16.44	1.6483
16.45	1.6983
16.46	1.6665
16.47	1.6801
16.48	1.7153
16.49	1.6763
16.5	1.6932
16.51	1.7046
16.52	1.7327
16.53	1.7295
16.54	1.6749
16.55	1.8157
16.56	1.683
16.57	1.8147
16.58	1.7176
16.59	1.654
16.6	1.7285
16.61	1.6935
16.62	1.6749
16.63	1.6944
16.64	1.6848
16.65	1.6996
16.66	1.6729
16.67	1.7967
16.68	1.7926
16.69	1.7155
16.7	1.7836
16.71	1.6822
16.72	1.7233
16.73	1.7807
16.74	1.7342
16.75	1.7324
16.76	1.7233
16.77	1.7807
16.78	1.7677
16.79	1.7683
16.8	1.7935
16.81	1.7365
16.82	1.7449
16.83	1.8107
16.84	1.7574
16.85	1.754
16.86	1.8034
16.87	1.7653
16.88	1.834
16.89	1.7885
16.9	1.7755
16.91	1.7737
16.92	1.8483
16.93	1.8016
16.94	1.818
16.95	1.7535
16.96	1.8539
16.97	1.8171
16.98	1.8154
16.99	1.79
17	1.8303
17.01	1.8077
17.02	1.8529
17.03	1.8397
17.04	1.8122
17.05	1.8552
17.06	1.7938
17.07	1.8923
17.08	1.87
17.09	1.8145
17.1	1.8549
17.11	1.8167
17.12	1.8888
17.13	1.821
17.14	1.8661
17.15	1.8439
17.16	1.8874
17.17	1.9012
17.18	1.9149
17.19	1.8554
17.2	1.932
17.21	1.8942
17.22	1.9307
17.23	1.8535
17.24	1.8652
17.25	1.9125
17.26	1.92
17.27	1.9165
17.28	1.9446
17.29	1.9426
17.3	2.0215
17.31	1.8583
17.32	1.9164
17.33	1.9524
17.34	1.9343
17.35	1.9331
17.36	1.9731
17.37	1.9617
17.38	1.9329
17.39	1.9036
17.4	1.9572
17.41	1.9567
17.42	1.9788
17.43	1.9862
17.44	1.9433
17.45	2.0147
17.46	1.9599
17.47	1.935
17.48	2.0243
17.49	2.0264
17.5	1.9698
17.51	2.0179
17.52	2.0822
17.53	1.9742
17.54	1.9747
17.55	2.0889
17.56	1.9835
17.57	2.0218
17.58	2.0402
17.59	2.0339
17.6	1.9976
17.61	2.0156
17.62	2.0492
17.63	2.0738
17.64	2.1383
17.65	1.9706
17.66	2.1148
17.67	2.0524
17.68	2.0963
17.69	2.0635
17.7	2.0716
17.71	2.0427
17.72	1.9986
17.73	1.9989
17.74	2.0862
17.75	2.0526
17.76	2.0908
17.77	2.0405
17.78	2.0497
17.79	2.0444
17.8	2.0624
17.81	2.0718
17.82	2.0394
17.83	2.1358
17.84	2.0717
17.85	2.1129
17.86	2.1408
17.87	2.0532
17.88	2.0625
17.89	2.1122
17.9	2.0343
17.91	2.0244
17.92	2.1078
17.93	2.0744
17.94	2.149
17.95	2.1848
17.96	2.0746
17.97	2.0741
17.98	2.1345
17.99	2.1017
18	2.1012
